# Supplementary material for: Adult patients with autoinflammation of unknown origin partially phenocopy the immune presentation of Still’s disease
Source: Nat Commun. 2026 Apr 1;17:4670. doi: 10.1038/s41467-026-70895-1 (PMC13201634; doi:10.1038/s41467-026-70895-1)
Supplement: Supplementary file 6 — Supplementary Data 3 [file 41467_2026_70895_MOESM6_ESM.xlsx]

## Sheet: Supplementary Spreadsheet 3
Ref code	disease	age	sex	treated	B Cells in Live Cells	NK Cells in Live Cells	Naive B Cells in B Cells	Memory B Cells in B Cells	Transitional B Cells in B Cells	Transitional B Cells in Naive B Cells	Non-Transitional B Cells in B Cells	Non-Transitional B Cells in Naive B Cells	Plasmablasts in B Cells	CD16- CD56dim NK Cells in NK Cells	CD16- CD56bright NK Cells in NK Cells	CD16- NK Cells in NK Cells	CD16+ NK Cells in NK Cells	CD16+ CD56dim NK Cells in NK Cells	CD16+ CD56bright NK Cells in NK Cells	CD16+ CD56dim NK Cells in CD16+ NK Cells	CD16+ CD56bright NK Cells in CD16+ NK Cells	T Cells in Live Cells	NKT Cells in Live Cells	Double Negative T Cells in T Cells	CD4+ T Cells in T Cells	CD8+ T Cells in T Cells	CD27- CD4+ T Cells in CD4+ T Cells	CD27+ CD4+ T Cells in CD4+ T Cells	HLA-DR+ CD38high CD4+ T Cells in CD4+ T Cells	CD27- CD8+ T Cells in CD8+ T Cells	CD27+ CD8+ T Cells in CD8+ T Cells	HLA-DR+ CD38high CD8+ T Cells in CD8+ T Cells	Monocytes in Live Cells	Non-Classical Monocytes in Monocytes	Classical Monocytes in Monocytes	Intermediate Monocytes in Monocytes	Dendritic Cells in Live Cells	Plasmacytoid DCs in Dendritic Cells	Myeloid DCs in Dendritic Cells	BAFF-Rhigh B Cells in B Cells	CD40+ B Cells in B Cells	CD86+ B Cells in B Cells	HLA-DR+ B Cells in B Cells	BAFF-Rhigh Naive B Cells in Naive B Cells	CD40+ Naive B Cells in Naive B Cells	CD86+ Naive B Cells in Naive B Cells	HLA-DR+ Naive B Cells in Naive B Cells	BAFF-Rhigh Transitional B Cells in Transitional B Cells	CD40+ Transitional B Cells in Transitional B Cells
AUO01	Autoinflammation of unknown origin	30	Male	0	11.352	9.12036	66.03	33.9655	3.38304	5.12348	62.6335	94.8561	0.166674	5.43594	2.37454	7.79927	92.2007	90.4177	1.78301	98.0662	1.93384	20.6079	5.03576	28.1024	19.2461	52.469	25.6576	74.3231	1.17973	53.4867	46.5109	1.45191	36.8675	6.83543	81.5556	4.2659	1.74276	24.9853	31.8369	0.0360377	86.4746	2.02487	99.7342	0.0136444	86.2225	1.42584	99.7237	0	92.1438
AUO02	Autoinflammation of unknown origin	63	Male	1	9.82603	14.4935	93.9294	6.04799	0.642825	0.68437	93.2503	99.2771	0.439113	1.75859	1.20615	2.97394	97.0199	96.5688	0.448086	99.535	0.46185	8.63481	0.77087	9.86503	50.1442	39.2953	35.3195	64.6805	1.56154	56.5679	43.4321	6.44992	46.6797	29.6891	65.2281	2.45567	0.548461	9.57015	34.7121	65.3418	97.9086	2.689	96.9941	65.1453	97.9806	2.16396	97.3059	52.8169	100
AUO03	Autoinflammation of unknown origin	45	Male	0	7.51926	4.37751	55.5371	44.4629	0.186994	0.3367	55.3293	99.6259	0.0623312	7.24483	2.03426	8.42256	91.5774	85.0464	6.53105	92.8683	7.13172	22.8359	10.5798	5.83567	37.5111	55.5928	35.2544	64.7456	6.12803	75.3753	24.6124	3.66724	22.3875	3.81019	88.6881	4.72435	0.5343	14.9123	35.9649	96.7588	98.8573	38.9154	99.2728	96.1092	98.1669	28.3577	98.8028	NA	NA
AUO04	Autoinflammation of unknown origin	25	Female	1	4.4029	7.56336	82.7581	17.2126	1.4069	1.70002	81.3512	98.3	1.39225	4.35951	8.59532	12.9292	87.0366	72.0215	14.9981	82.7485	17.2319	17.9284	8.64771	23.5235	38.0547	37.8496	21.3505	78.6116	0.818083	20.8434	79.0995	1.57372	43.565	4.60557	85.1272	6.94058	1.09306	32.9103	49.6753	27.31	99.0474	2.20561	99.8534	26.5451	99.088	1.81512	99.8583	10.9375	92.1875
AUO05	Autoinflammation of unknown origin	49	Female	1	8.56968	2.81555	80.9491	19.0352	4.44294	5.48855	76.4958	94.4985	0.219275	11.8386	0.905768	12.7125	87.2398	85.9526	1.28714	98.5246	1.47541	31.6945	5.00204	12.7005	45.8893	40.5378	34.4561	65.5162	1.1228	55.0789	44.9072	5.04927	36.1927	4.93114	91.458	1.85181	0.329741	42.4695	25.9159	46.9406	96.194	7.54412	99.8747	47.5782	96.4141	4.12125	99.8646	59.812	98.0024
AUO06	Autoinflammation of unknown origin	48	Male	0	1.97462	5.33868	85.3068	14.6766	1.21061	1.41913	83.8308	98.2698	0.563847	1.72361	1.01822	2.57008	97.16	93.2834	3.80911	96.0101	3.92045	6.2474	0.36709	5.31502	58.0721	34.469	16.9781	83.0219	4.64843	60.8273	39.1575	9.96046	79.2927	1.36202	88.2923	0.468737	0.46009	22.3488	47.1174	1.57546	98.01	4.56053	97.9104	1.10809	98.2115	3.7325	98.6586	4.10959	98.6301
AUO07	Autoinflammation of unknown origin	44	Male	1	22.231	10.5272	90.9576	9.03751	4.87716	5.36201	87.1294	95.7912	0.0757095	5.08265	1.68132	6.76139	93.2283	89.0508	4.16978	95.519	4.47266	23.4626	6.72532	6.5846	56.4637	35.7982	35.9767	64.0192	0.422122	60.3232	39.6639	1.28636	25.6232	8.64517	80.0843	4.56944	0.57931	13.8707	56.5604	96.3916	99.1184	6.28877	99.111	96.6357	99.0925	5.17943	99.3274	93.5904	99.349
AUO08	Autoinflammation of unknown origin	41	Male	1	20.6804	8.53285	82.6186	17.3677	3.05252	3.69472	79.2612	95.9363	0.194988	6.94888	5.55777	13.951	85.9891	80.2749	5.71419	93.3547	6.64525	26.8378	6.08102	16.7457	35.8234	46.6902	26.7368	73.2632	0.602552	22.0822	77.9155	5.84916	29.0545	6.35201	83.2174	2.94681	1.23387	13.3487	58.9183	98.3481	98.035	5.29351	99.9602	98.3064	97.8743	2.44985	99.9568	80.2069	89.7436
AUO09	Autoinflammation of unknown origin	4	Male	1	6.38833	5.73925	77.9128	22.071	7.88095	10.1151	70.0265	89.878	0.280884	8.09283	2.5012	10.594	89.3879	80.6037	8.76623	90.1729	9.80696	21.9642	0.777449	17.5504	19.8442	59.2339	34.7558	65.1967	1.63091	70.5567	29.4115	3.18542	NA	10.1221	78.0466	8.51053	0.633553	52.342	11.22	28.4395	93.221	14.66	99.0493	29.7144	93.8505	9.11675	99.0502	28.9239	88.828
AUO10	Autoinflammation of unknown origin	9	Male	1	16.6085	27.8622	90.7264	9.27357	0.432767	0.477002	90.2628	99.4889	0.896445	3.09563	1.89792	4.97512	95.0249	89.0732	5.9333	93.7367	6.24394	26.2861	5.46771	34.6094	29.9023	35.1758	43.1744	56.7603	5.22534	56.0244	43.9756	13.8812	11.7928	0.391815	92.4684	0.304745	0.035938	NA	NA	44.5131	NA	4.57496	99.0417	44.6678	NA	2.21465	98.9438	NA	NA
AUO11	Autoinflammation of unknown origin	76	Female	1	4.03008	10.5736	81.0782	18.9218	1.90275	2.34681	79.0698	97.5228	0.89852	5.62047	1.97421	7.59468	92.4053	90.8139	1.59146	98.2777	1.72226	36.1557	1.06929	7.3642	57.7	34.0167	15.2644	84.7356	3.0631	39.574	60.426	11.6037	33.4292	7.77367	84.6247	4.05888	0.481394	46.9027	21.6814	18.3932	88.4249	6.4482	99.4186	18.3833	90.7432	3.52021	99.3481	NA	NA
AUO12	Autoinflammation of unknown origin	11	Female	1	19.3523	8.22456	81.9552	18.0374	0.490764	0.59882	81.4644	99.4012	0.554884	19.1493	9.2613	28.4686	71.5024	68.1657	3.31341	95.3335	4.63399	13.4224	1.30386	15.6912	58.6403	25.3449	16.4928	83.5011	0.648799	33.4456	66.5544	1.89394	NA	5.94224	80.3428	8.00729	0.946877	35.6351	23.7399	93.117	79.6937	2.51548	98.9149	93.4039	78.7253	0.860616	99.1183	61.809	93.9698
AUO13	Autoinflammation of unknown origin	56	Female	0	5.49949	21.0376	80.2923	19.6829	7.54025	9.391	72.7322	90.5843	0.396334	1.58648	5.96516	7.03102	92.9625	80.8949	12.0637	87.0188	12.977	52.4829	4.23912	NA	NA	28.4571	NA	NA	NA	6.51075	93.4838	2.01397	12.3574	2.46494	89.7588	5.27824	0.820088	36.6445	52.4585	64.8799	99.6136	3.46792	98.7615	65.774	99.6668	0.826803	98.6549	44.7438	99.8686
AUO14	Autoinflammation of unknown origin	46	Female	1	28.5219	13.4775	96.7136	3.27443	3.63882	3.76247	93.0679	96.2305	0.167656	1.41559	4.61967	5.62615	94.3738	88.6101	5.76373	93.8927	6.10734	14.6169	0.798279	NA	NA	22.0523	NA	NA	NA	15.8341	84.1659	2.34635	36.005	7.50518	85.8258	5.20945	0.881717	60.7084	23.3536	28.842	99.7348	0.720237	98.6416	29.0473	99.7524	0.412156	98.6733	26.3752	99.7649
AUO15	Autoinflammation of unknown origin	47	Male	0	0.110661	3.28398	83.0986	16.9014	5.6338	6.77966	77.4648	93.2203	1.40845	11.0109	5.12577	16.1367	83.8633	69.0555	14.8078	82.343	17.657	22.5888	3.97911	6.47899	28.5103	63.9412	80.7841	19.1917	1.33107	87.2559	12.7441	2.62221	54.096	3.0166	92.944	1.19857	0.0311721	NA	NA	2.8169	74.6479	40.8451	91.5493	1.69492	69.4915	30.5085	89.8305	NA	NA
AUO16	Autoinflammation of unknown origin	67	Male	0	1.44966	3.25047	53.2593	46.6667	0.444444	0.834492	52.8148	99.1655	0.888889	28.8735	9.71259	38.5861	61.4139	54.8398	6.57417	89.2953	10.7047	7.73369	5.28644	9.44182	24.0628	65.4679	41.6042	58.3958	2.94287	59.894	40.0636	0.678685	NA	14.16	71.9415	4.69509	0.205101	64.3979	2.09424	1.77778	93.037	44.2222	99.1852	0.834492	94.0195	25.8693	98.6092	NA	NA
AUO17	Autoinflammation of unknown origin	57	Female	0	8.28767	4.82336	86.5594	13.4406	11.7007	13.5176	74.8586	86.4824	0.0521966	8.02691	10.1046	18.1016	81.8386	72.003	9.83558	87.9817	12.0183	10.2213	0.729632	5.52303	45.6161	44.6004	28.2357	71.7643	2.64419	25.4942	74.5058	16.7009	57.442	4.47962	90.4396	3.12531	0.0605624	13.0952	29.7619	67.6555	65.3328	13.0405	99.7477	68.3317	66.4824	7.8191	99.7186	44.8327	56.803
AUO18	Autoinflammation of unknown origin	63	Female	0	3.49333	9.14977	40.6874	59.2899	0.362976	0.89211	40.245	98.9127	0.317604	16.5952	3.89329	20.4322	79.4812	70.6726	8.77398	88.9173	11.0391	27.2286	10.5798	11.1211	24.5387	62.8849	61.1137	38.8625	1.10307	66.028	33.9651	1.88142	34.1594	10.2892	82.3529	4.12264	0.0523048	9.09091	13.6364	36.8421	65.3244	43.0354	99.4782	36.3535	66.0998	16.058	98.8012	NA	NA
AUO19	Autoinflammation of unknown origin	14	Male	0	13.0464	6.45053	90.4119	9.5698	7.90748	8.74605	81.5043	90.1477	0.18039	4.07796	2.99728	8.8348	91.119	85.0367	6.01302	93.3249	6.59909	2.33974	1.1228	39.5213	25.1592	34.5811	32.6417	67.3583	2.88462	45.324	54.6392	4.19735	64.5589	NA	NA	NA	0.367614	19.8541	29.0113	51.4934	96.3853	11.6523	99.6758	50.6604	96.1334	8.83192	99.6489	28.0681	91.8568
AUO20	Autoinflammation of unknown origin	50	Female	0	2.00232	15.4566	88.7914	11.1811	2.57605	2.90123	85.3384	96.1111	0.411072	19.9801	5.77606	25.7597	74.1764	68.3897	5.77961	92.1987	7.79171	33.0456	11.0745	7.69984	42.3583	47.129	53.8869	46.1131	0.344976	44.3521	55.6444	0.507364	NA	5.42856	79.0165	2.91947	0.192055	5.71429	53.1429	80.3782	86.9005	20.5262	97.1225	79.9383	85.6481	18.8272	97.0679	58.5106	91.4894
AUO21	Autoinflammation of unknown origin	53	Female	1	4.02154	14.5485	40.1786	59.8214	0.420168	1.04575	39.6534	98.6928	0.945378	11.9048	0.377468	12.1516	87.8194	87.7033	0.116144	99.8677	0.132253	10.3707	1.79956	11.0998	36.5173	50.8961	28.8901	71.0541	NA	52.9812	47.0188	0.280112	53.8473	10.6064	85.3534	1.80435	0.0295702	NA	NA	46.0609	75.7878	27.4685	99.5798	40	73.9869	10.9804	99.2157	NA	NA
AUO22	Autoinflammation of unknown origin	1	Female	0	29.8436	9.79032	98.0373	1.94851	29.2574	29.8432	68.7565	70.1331	0.192653	1.60807	2.07315	3.6694	96.3188	92.6809	3.62999	96.2231	3.76872	32.8368	0.934194	33.6941	32.4261	33.5084	15.1373	84.8554	0.351526	66.4773	33.5087	1.99895	17.0756	34.7555	32.6358	30.3263	0.380083	35.1269	36.8528	27.2133	94.4273	0.689156	99.347	27.0155	94.4344	0.643604	99.3406	9.82411	83.7281
AUO23	Autoinflammation of unknown origin	4	Male	0	18.3465	6.7113	91.5363	8.45521	7.57431	8.27466	83.9416	91.703	0.0697231	4.36056	3.22626	7.56357	92.4178	87.9364	4.47678	95.1509	4.84406	54.4504	10.6958	63.0171	22.119	14.7275	3.33912	96.6531	0.354895	14.6209	85.3714	3.10859	5.71011	1.39875	93.6127	1.64463	0.365657	24.2321	17.9181	94.264	97.0087	3.48446	99.9099	94.2501	97.0907	2.17177	99.9108	84.6879	93.9829
AUO24	Autoinflammation of unknown origin	49	Female	1	5.10507	16.0695	47.9126	51.9991	2.20363	4.59926	45.6857	95.3522	0.529986	5.95055	3.47522	9.42577	90.5373	89.0427	1.48727	98.3491	1.64271	24.1066	6.17568	5.14807	38.0046	53.9706	22.5947	77.3846	0.657997	20.7647	79.1897	5.26095	43.4095	6.64502	87.4311	4.69153	1.07584	46.5034	46.3269	97.5267	99.6932	5.81125	94.0539	97.1667	99.4954	2.76538	95.5269	96.6245	99.789
AUO25	Autoinflammation of unknown origin	20	Female	1	12.3225	8.11445	87.1272	12.8314	6.93008	7.95398	80.6229	92.5348	0.715995	2.30908	4.58382	6.89004	93.0499	90.2401	2.78978	96.9803	2.99815	51.4991	1.58021	6.53406	53.9442	38.8288	16.7929	83.1871	0.854979	33.2668	66.7228	1.44441	20.8117	5.47213	89.9906	0.812174	0.855118	46.4295	36.7364	98.5454	98.8017	17.1688	99.7023	99.2647	99.2669	15.2051	99.8205	97.3899	99.2387
AUO26	Autoinflammation of unknown origin	2	Male	1	26.6246	19.9319	88.1049	11.8755	16.6756	18.927	68.5179	77.7685	0.137949	1.7369	4.07212	5.80902	94.1842	91.5339	2.64005	97.1861	2.80307	32.9768	0.428497	13.8698	65.9485	19.8456	2.16943	97.8212	0.396147	4.53821	95.4341	3.95275	10.3943	8.02234	83.3817	1.51373	0.58924	27.0489	37.476	98.0645	97.2504	34.0146	99.9319	98.1327	97.6021	32.8697	99.9372	94.3676	97.3702
AUO27	Autoinflammation of unknown origin	52	Male	1	19.5888	10.417	84.051	15.9208	6.01564	7.15713	77.5757	92.296	0.143806	3.73281	3.31328	8.05954	91.9127	87.7881	4.08411	95.5125	4.44347	20.6348	4.84179	9.43748	56.1668	33.1313	23.5173	76.4782	3.09838	15.9311	84.0689	3.38879	36.5234	2.3261	86.7087	8.97859	0.613681	37.323	38.5671	97.8792	98.1346	8.71838	99.953	97.811	98.2331	3.82002	99.9584	75.6479	91.8677
AUO28	Autoinflammation of unknown origin	20	Male	1	7.74082	2.89653	78.0483	21.934	5.59867	7.17334	72.1271	92.4135	0.683888	6.9697	1.7803	9.29924	90.6818	88.9394	1.72348	98.0785	1.90058	6.27993	1.69869	14.8984	47.7047	36.2656	35.4697	64.5211	0.943051	37.4202	62.5798	2.79417	76.1895	5.75914	58.9242	32.1773	0.743059	39.3503	48.948	66.0572	97.757	7.89837	99.2842	70.3441	97.7617	2.73767	99.1101	39.557	95.2532
AUO29	Autoinflammation of unknown origin	42	Male	1	10.9306	7.70542	77.4085	22.5892	0.745358	0.962889	76.4369	98.7448	0.110916	2.59614	2.75662	5.08843	94.9053	92.8441	2.06117	97.8282	2.17182	28.8683	9.01673	7.32764	32.3906	59.0596	65.8014	34.196	1.2136	65.8802	34.1084	1.95409	38.8343	2.12604	92.365	1.77139	0.48665	4.33483	72.3468	97.7795	99.441	0.951663	96.2998	97.6329	99.3237	0.742227	96.4579	91.369	98.2143
AUO30	Autoinflammation of unknown origin	45	Male	1	11.2119	8.21649	33.2868	66.6961	1.06944	3.21282	32.1859	96.6929	0.499073	5.50259	2.4283	7.14869	92.8513	84.4573	8.39398	90.9598	9.04023	23.7392	3.61184	NA	NA	28.9842	NA	NA	NA	7.98829	91.942	3.13212	45.4799	7.4755	73.2561	13.0802	1.20288	41.547	41.866	64.1494	98.8792	5.03351	97.5389	65.4215	97.3526	1.84202	95.622	50.4	98.6667
AUO31	Autoinflammation of unknown origin	23	Female	1	9.56848	3.67037	91.1571	8.84285	2.68328	2.94358	87.8136	96.3321	0.106813	11.5686	10.3367	21.7703	78.0862	61.7163	16.0493	79.0361	20.5533	24.3652	8.2965	23.5881	44.8259	30.9085	24.9	75.0971	0.870552	18.7243	81.2675	2.06037	45.8147	7.29544	79.947	7.42388	0.261705	13.4911	39.7633	84.3826	99.7119	15.6142	92.5684	85.2537	99.723	14.0681	92.6464	64.0531	97.2256
AUO32	Autoinflammation of unknown origin	20	Female	1	13.8024	7.47049	89.1414	10.8418	3.41751	3.83381	84.8653	95.203	0.151515	6.56299	10.0156	16.5785	83.4215	79.0669	4.35459	94.78	5.21999	20.5479	3.31583	13.1064	51.815	34.7733	34.9411	65.0589	0.523789	55.0569	44.9431	1.98374	45.8546	2.85294	87.5139	4.97618	0.704062	28.3828	14.5215	88.5017	85.8586	3.46801	98.569	88.6874	85.7413	2.73843	98.4514	65.0246	81.2808
AUO33	Autoinflammation of unknown origin	5	Male	0	34.5342	5.30808	77.8369	22.1524	6.10987	7.84958	71.258	91.5479	0.263813	7.40965	8.58179	18.0567	81.8782	74.0593	7.79106	90.4505	9.51542	30.6086	1.493	27.6078	15.7116	55.9054	16.7368	83.1554	1.51453	37.6571	62.2939	1.5958	19.7448	8.8182	81.9572	4.8355	0.930562	30.9366	43.3006	96.4553	91.9462	7.85361	99.6733	95.8731	91.4762	4.48141	99.5986	85.069	94.0323
AUO34	Autoinflammation of unknown origin	46	Female	1	27.0407	12.3425	81.8835	18.0943	0.175518	0.214351	81.6499	99.7146	0.294998	3.0508	3.8245	6.89615	93.0853	91.6468	1.41073	98.4546	1.51553	26.1758	0.922924	2.18018	66.0433	29.5646	20.4055	79.5928	1.76469	29.4048	70.5952	2.29061	22.8564	5.11746	86.6916	5.93806	0.969242	33.3628	29.587	97.9361	99.1425	4.02635	92.5426	98.0592	99.0858	3.00996	93.3215	94.5783	100
AUO35	Autoinflammation of unknown origin	58	Female	1	5.76998	3.8596	41.4933	58.5067	0.214198	0.516224	41.2791	99.4838	0.244798	5.07777	7.59378	11.0704	88.9296	78.6825	10.247	88.4774	11.5226	53.7554	1.32596	NA	NA	19.3523	NA	NA	NA	19.3822	80.6178	4.90496	30.3807	2.03406	94.5429	1.22625	0.646209	36.8852	49.7268	93.4823	98.2252	0.244798	96.328	91.9617	96.6077	0.221239	94.2478	NA	NA
AUO36	Autoinflammation of unknown origin	14	Male	1	1.04999	0.608258	71.2799	28.5977	4.34783	6.09966	66.8096	93.7285	0.979792	14.7992	22.833	35.6237	64.3763	46.3002	17.9704	71.9212	27.9146	29.017	7.88807	11.866	51.6785	35.8661	8.10394	91.8918	15.8177	24.4162	75.5715	16.6255	37.5082	3.52961	89.802	4.95414	0.604401	21.0638	54.0426	96.6932	97.428	25.5358	97.7342	96.3058	96.7354	15.378	97.079	100	100
BEH01	Behcet	21	Male	0	10.0971	9.31231	97.4022	2.57946	3.39242	3.4829	93.7989	96.3006	0.540954	4.2085	8.86105	13.0696	86.8907	75.7265	11.1376	87.1515	12.818	26.1888	9.77581	16.334	19.0665	63.876	66.9056	33.082	2.5153	91.4719	8.50597	2.59735	34.1485	3.01464	88.1149	3.31466	0.709756	33.2609	39.4783	97.8943	98.4688	13.2916	98.5605	97.9197	98.4531	13.1377	98.566	94.5045	97.1171
BEH02	Behcet	46	Male	1	13.3174	13.7181	73.683	26.317	1.82788	2.48074	71.8438	97.5039	0.283833	3.03097	3.63717	6.66814	93.3319	85.6277	7.69316	91.7454	8.2428	58.6235	0.833094	5.84427	41.3999	52.4308	30.1084	69.8916	0.51084	68.7442	31.2558	9.30198	7.72313	9.35787	84.5341	1.09632	0.111886	4.05405	0	19.0282	83.6739	17.6771	99.7956	15.9322	85.0539	6.24037	99.7689	8.69565	67.0807
BEH03	Behcet	33	Female	0	8.45953	10.5315	97.3355	2.65318	2.87191	2.95053	94.4152	96.9999	0.122149	6.98916	1.65887	8.64803	91.3428	90.4826	0.853394	99.0582	0.934276	35.6272	9.51568	11.1158	40.1101	43.8745	76.6034	23.3898	0.644066	66.0215	33.977	1.05155	29.6508	2.07153	96.1917	0.855844	0.34388	16.492	65.4088	95.5146	99.662	8.63279	98.3893	95.5027	99.6702	8.20662	98.3803	94.7577	99.6044
BEH04	Behcet	15	Female	1	21.235	6.36107	83.5742	16.4095	0.26666	0.31907	83.2307	99.589	0.079183	11.9495	5.57046	17.5199	82.449	79.8873	2.55394	96.893	3.0976	42.5278	5.01863	9.85883	47.1539	42.3739	7.94091	92.0542	0.631327	2.73471	97.2625	0.0562584	17.6997	4.46074	81.0967	4.46354	1.68763	28.9963	53.5824	98.8029	94.1661	17.3073	97.0516	99.1208	95.9259	14.2885	97.2719	87.3362	84.7162
BEH05	Behcet	9	Male	1	19.8391	15.0059	87.0743	12.9162	1.4874	1.7082	85.3868	98.062	0.192921	2.44352	4.14863	7.33055	92.6569	90.788	1.86255	97.983	2.01016	25.427	2.04363	16.8736	40.7474	41.9405	11.1598	88.8243	1.4115	4.39984	95.5802	0.463025	30.2391	5.53394	78.508	10.1561	1.67743	18.1127	66.1408	98.7865	98.5197	9.83542	99.8499	99.0536	98.7554	6.51686	99.8523	94.3155	96.4772
BEH06	Behcet	22	Male	1	2.79924	4.51865	89.0208	10.9792	0.296736	0.333333	88.724	99.6667	1.48368	6.98529	3.125	10.1103	89.8897	89.1544	0.735294	99.182	0.817996	15.1009	4.56018	34.4884	20.352	44.9395	20	80	NA	27.1726	72.8274	NA	65.8526	3.83451	70.333	0.592836	0.490074	47.4576	47.4576	86.0534	96.7359	2.07715	84.8665	86	96.3333	2	84.6667	NA	NA
BEH07	Behcet	6	Female	0	23.1201	5.90726	86.8902	13.1013	11.0552	12.7231	75.6353	87.047	0.27197	4.60707	3.25988	7.86694	92.1247	88.4823	3.64241	96.0462	3.95378	17.9232	0.393981	21.9268	23.5056	53.9126	32.9291	67.0243	3.46315	32.3335	67.6563	4.61108	41.8691	4.29896	89.4134	2.72439	1.03653	16.2085	65.1659	94.3927	89.9987	12.9717	98.4064	94.6936	89.754	11.7915	98.4863	86.3348	88.3337
BEH08	Behcet	39	Female	1	21.1492	10.0821	91.1271	8.84313	5.10904	5.60649	86.0073	94.3816	0.181162	4.12921	4.66237	8.80576	91.1715	88.3809	2.7339	96.9392	2.99863	25.2969	11.339	7.0643	50.3747	42.0976	59.8097	40.1903	0.976037	67.8292	32.1708	1.6566	24.4345	5.4308	88.3368	4.54966	0.525249	13.2281	41.5351	98.959	98.7995	4.03558	98.8049	99.0134	98.7389	3.47012	98.9926	96.9039	99.8942
BEH09	Behcet	36	Male	1	12.059	31.5827	89.5657	10.4181	4.24171	4.73587	85.2916	95.228	0.603068	1.69222	0.95506	2.29647	97.7035	97.175	0.528528	99.459	0.540951	25.9732	4.92474	NA	NA	37.7018	NA	NA	NA	56.6565	43.3335	0.822409	18.2962	6.39172	88.6464	1.77133	1.26071	26.2485	55.9427	93.5079	97.0858	1.1009	94.9448	93.7955	96.9407	0.361517	94.7219	90.1718	98.855
BEH10	Behcet	43	Male	1	5.17878	4.86908	59.466	40.5235	4.7684	8.0187	54.6504	91.9019	0.215076	39.2959	3.2528	41.1761	58.8183	56.7706	2.04765	96.5187	3.48131	32.5492	6.14728	NA	NA	32.3145	NA	NA	NA	15.479	84.5184	0.911744	35.9239	10.9926	69.3614	9.75309	1.52052	21.0827	70.2877	77.2439	95.7037	2.36584	83.3762	78.2551	95.1482	0.961538	81.4132	71.2871	97.2497
BEH11	Behcet	45	Male	1	10.4275	4.6098	69.9686	30.0033	1.4486	2.07035	68.5059	97.9095	0.379729	11.4846	4.88865	15.6204	84.3796	80.4454	3.93425	95.3374	4.66256	38.7898	9.22792	NA	NA	39.7706	NA	NA	NA	53.6124	46.3844	0.348565	31.4953	2.94282	88.7285	5.80648	1.07106	39.7079	40.2099	93.3711	98.0029	3.07534	98.8983	94.6868	98.4724	0.589615	99.1424	74.11	99.3528
BEH12	Behcet	20	Female	1	38.8093	3.94115	87.1562	12.8318	6.35063	7.2865	80.7909	92.6967	0.0439675	12.5164	6.41564	18.1776	81.8224	76.804	5.01837	93.8668	6.13325	35.4579	4.25527	NA	NA	36.5561	NA	NA	NA	6.44248	93.5535	0.500638	12.8578	0.506706	95.4779	0.862606	0.903072	11.8236	62.7541	99.0853	99.7162	1.55085	97.8076	99.2288	99.7371	0.533513	97.6817	97.5139	99.8112
BEH13	Behcet	18	Female	1	5.42314	2.42415	82.8119	17.181	0.225973	0.272875	82.4942	99.6163	0.776781	15.4028	7.1722	21.8641	78.0885	71.5324	6.55608	91.6043	8.39571	34.2595	16.6505	NA	NA	47.5458	NA	NA	NA	38.2847	61.7153	3.58537	36.3742	1.32026	93.9072	2.03199	0.811498	25.7197	48.1831	96.2503	97.6626	3.72149	99.6116	96.8961	97.979	2.17447	99.6504	NA	NA
BEH14	Behcet	44	Male	1	5.68602	3.05741	97.6897	2.2794	4.17246	4.27114	93.4091	95.6181	0.254984	7.74537	4.18164	11.4241	88.5759	80.1983	8.36327	90.5419	9.44192	19.9221	2.0412	NA	NA	36.9037	NA	NA	NA	47.2033	52.7967	5.94598	61.6047	1.00486	84.0521	9.85672	1.37779	54.1454	26.3393	51.924	99.0264	1.56854	98.9105	52.2819	99.3514	0.877956	99.1458	53.5185	99.2593
BEH15	Behcet	18	Female	1	15.0914	7.16288	89.0046	10.9534	5.57186	6.26019	83.4199	93.7253	0.166108	7.93041	7.82848	14.9162	85.0464	80.3574	4.68893	94.4866	5.51338	35.7107	5.385	NA	NA	38.3135	NA	NA	NA	44.4527	55.5384	1.79483	31.8235	6.17864	81.0366	11.555	0.939442	47.9275	30.1036	96.1521	99.5759	0.89182	99.3485	96.773	99.6594	0.257293	99.3477	88.6831	99.5369
BEH16	Behcet	23	Male	1	17.6021	6.1924	69.1321	30.8313	2.82829	4.09114	65.6076	94.9018	0.323474	4.2896	4.9972	9.25882	90.7372	86.1837	4.55345	94.9817	5.01828	35.7908	1.64824	12.0725	42.1564	45.2454	11.6919	88.2851	0.206734	28.2478	71.7385	0.139114	32.3696	5.34048	87.1157	1.43626	0.707023	34.3838	50.4202	95.387	99.3643	2.98581	96.0522	96.5904	99.6074	2.28258	97.6869	91.994	99.453
BEH17	Behcet	31	Female	1	13.2254	2.79587	86.183	13.8115	2.93149	3.40148	83.6708	97.0851	0.217011	5.28056	12.7534	18.0339	81.9313	75.7373	6.1766	92.44	7.53876	55.0382	3.2614	7.00621	51.1298	41.3324	42.0825	57.9097	1.20399	46.4466	53.5502	1.57919	17.8987	11.7993	76.3633	5.63399	0.548229	31.3665	27.7728	95.1522	90.8303	16.0441	99.7977	95.1197	90.4272	14.1287	99.8272	96.8005	92.1581
BEH18	Behcet	22	Male	1	13.5471	3.03619	84.2035	15.779	12.597	14.9602	71.5594	84.9838	0.545188	13.3401	3.36036	15.9598	83.9857	80.8982	3.08748	96.3238	3.6762	20.875	1.64379	34.7818	23.9783	38.0761	54.3675	45.6136	2.45921	40.6528	59.3382	2.51958	48.5082	18.1303	69.0977	8.53712	1.03802	21.8928	39.4071	95.5127	70.5686	9.95666	99.1193	95.9181	69.8493	7.94804	99.2197	84.769	69.1497
BEH19	Behcet	17	Female	1	28.3009	8.55903	89.6771	10.3067	8.45928	9.43305	80.5611	89.8346	0.198731	7.82898	3.99628	12.5162	87.4443	85.1881	2.25055	97.4199	2.5737	18.3414	2.3494	14.3017	44.6081	40.7309	20.3865	79.5988	2.87063	9.83554	90.1483	1.43139	33.4813	11.2188	70.1208	14.1379	1.35731	24.0619	50.1867	99.1164	94.1285	6.9462	99.89	99.1469	93.9833	4.39695	99.884	94.8679	91.4499
BEH20	Behcet	40	Male	1	23.1575	2.75189	88.6798	11.3089	4.10872	4.63321	84.5405	95.3323	0.116313	26.9941	2.73032	29.235	70.7392	69.9322	0.807075	98.8591	1.14092	37.5326	13.3481	8.72636	15.1355	70.4467	35.9107	64.0852	1.01485	26.9673	73.0318	0.965096	16.6862	0.203902	90.7309	2.17213	0.838301	20.5468	60.1747	98.892	98.2124	6.32072	98.2441	99.0796	98.1971	3.90492	98.3283	97.8892	96.9704
BEH21	Behcet	42	Male	1	16.7868	9.70683	91.7229	8.26915	6.60893	7.20533	85.09	92.7686	0.0758271	3.53372	2.54676	5.72158	94.2577	86.155	8.1027	91.4037	8.59632	16.1296	9.44622	16.0284	37.7554	45.0781	38.9439	61.0561	5.44554	45.9136	54.068	6.65254	35.9539	1.2503	89.9566	3.87016	0.352391	16.3498	39.7338	NA	95.9971	7.02399	85.0581	NA	96.1667	5.66071	84.8801	NA	96.558
BEH22	Behcet	16	Male	1	10.4563	10.175	87.0079	12.9921	1.37795	1.58371	85.3018	98.0392	0.328084	4.78759	2.15779	6.87795	93.122	92.2454	0.876601	99.0587	0.941347	13.8456	6.9434	37.0664	18.6323	44.0535	61.1702	38.8298	NA	53.8808	46.1192	NA	42.8405	1.63357	89.3658	2.81871	0.205832	NA	NA	91.4698	94.0945	1.37795	94.5538	91.7798	93.8914	1.13122	95.1735	NA	NA
BEH23	Behcet	58	Male	1	8.20676	20.0129	75.9214	24.075	0.364551	0.480169	75.422	99.3422	0.142175	3.82701	1.54426	5.14404	94.853	93.6585	1.18847	98.7407	1.25296	27.6919	1.82529	9.22969	57.0203	32.7107	17.7422	82.2578	0.467998	14.5193	85.4774	0.274135	37.5238	9.76137	79.8075	8.73524	1.74929	32.1532	57.5509	97.2002	99.5808	4.50221	97.2549	97.1766	99.5198	2.65053	97.7336	66	98
FMF01	FMF	38	Female	1	12.4401	4.30563	39.2055	60.7702	0.928623	2.3686	37.9825	96.8806	0.0667638	4.62955	12.9505	17.5537	82.3586	66.0061	16.2385	80.1448	19.7168	19.7855	5.39666	15.2054	42.4145	41.6417	52.6609	47.2581	5.04296	77.9051	21.9987	6.42412	41.4858	6.27446	81.1657	9.91264	0.492665	4.82759	32.7203	63.3194	56.9009	18.4723	99.5903	50.12	54.5398	5.58093	99.5046	72.8758	67.9739
FMF02	FMF	25	Female	1	9.86413	7.56801	63.8885	36.0836	3.94916	6.18133	58.3993	91.4081	0.0711282	3.51082	2.76109	6.24773	93.7241	92.3939	1.32613	98.5808	1.41493	35.1519	6.78495	5.99655	46.9362	45.6866	27.5543	72.4143	0.281034	46.3074	53.6774	0.581241	35.3103	4.355	90.6187	2.40773	0.705278	37.5865	53.936	97.9558	99.0104	2.26682	90.9667	98.0928	98.5963	1.39891	91.7808	97.7291	98.982
FMF03	FMF	74	Male	1	7.55373	6.45707	79.0328	20.9602	2.09637	2.65253	76.6027	96.9252	0.298985	3.55458	1.02082	4.42899	95.5507	94.9935	0.557182	99.4169	0.583128	47.7623	4.25876	2.83052	40.9721	55.2891	55.3504	44.6375	0.55557	48.6938	51.2993	1.44495	29.6532	7.44795	89.7863	1.56841	0.678848	46.3443	40.8511	96.3531	99.4785	3.31665	99.0439	96.5821	99.4721	2.54256	99.3006	84.9088	99.5025
FMF04	FMF	53	Male	1	5.12847	10.0921	83.2638	16.7313	1.17757	1.41426	81.944	98.4148	0.441588	4.2611	2.55317	7.69192	92.2981	89.4607	2.83741	96.9258	3.07418	34.8817	6.76859	3.65019	28.6417	66.6405	61.7545	38.2455	0.90671	75.2942	24.6928	0.725273	34.5526	9.54521	73.5593	6.50694	1.62175	29.9457	58.7742	91.6049	99.0138	4.28831	99.8871	92.1155	98.9098	2.58692	99.8763	52.5	86.6667
FMF05	FMF	30	Female	1	29.6042	8.97236	80.6194	19.372	6.6456	8.24318	73.9689	91.7508	0.939265	13.4871	3.70683	17.1778	82.79	79.7955	2.99042	96.3831	3.61206	21.1692	7.34877	31.9749	38.5186	28.8634	51.1426	48.8131	0.527015	60.5024	39.4681	2.45863	17.9476	5.47887	88.8008	1.12475	0.0747516	4.83092	23.1884	76.9575	87.581	16.6945	99.8939	77.9683	89.1407	9.07234	99.8941	78.7261	86.0683
FMF06	FMF	26	Female	1	18.9713	19.4841	57.3464	42.6427	1.75598	3.06207	55.5794	96.9189	0.56104	2.45468	1.19542	3.3344	96.6621	95.8426	0.815863	99.1523	0.844037	9.1501	8.42301	NA	NA	36.2187	NA	NA	NA	22.5652	77.4348	0.521376	35.8498	10.856	85.1938	2.26142	2.48191	62.3503	32.2751	97.3587	97.5263	1.90535	98.3387	96.9633	96.5949	0.622578	98.3483	87.3444	91.7012
FMF07	FMF	34	Female	1	20.4069	3.9211	31.2535	68.5492	2.23673	7.15674	28.9459	92.6166	4.21031	13.537	2.65999	15.2225	84.7775	83.6713	1.10614	98.6952	1.30475	22.9318	0.953168	NA	NA	56.3947	NA	NA	NA	51.633	48.367	2.0123	43.8829	13.8773	75.7095	5.88318	1.82372	31.427	55.3794	88.6038	95.8555	20.4899	98.3553	87.921	94.6567	5.60233	96.5674	76.0181	93.8914
FMF08	FMF	53	Female	1	9.00274	20.6914	79.1436	20.8564	0	0	79.1436	100	0	5.70913	3.54567	9.25481	90.6851	90.5649	0.120192	99.8675	0.132538	57.0007	1.35538	7.61344	51.1562	39.9651	4.1791	95.7783	NA	28.6026	71.3974	NA	6.0184	4.54545	85.124	0.206612	0.0746083	NA	NA	98.3425	98.6188	4.41989	90.4696	98.2548	98.2548	2.6178	93.8918	NA	NA
FMF09	FMF	42	Female	1	5.98836	10.9047	71.7593	28.2407	0	0	71.7593	100	0.154321	3.13559	1.35593	4.0678	95.9322	95.2542	0.677966	99.2933	0.706714	33.7215	10.9232	11.9759	16.1414	67.772	48.2173	51.7827	NA	83.2188	16.7408	0.485241	29.7662	10.2142	78.8885	1.6765	0.277239	NA	NA	37.3457	97.8395	6.01852	83.0247	36.5591	97.2043	6.88172	83.0108	NA	NA
FMF10	FMF	3	Male	1	29.8129	8.67208	84.3964	15.5845	7.57001	8.9696	76.7609	90.9529	0.444493	6.11231	10.6403	16.7339	83.2568	78.41	4.84672	94.1786	5.82142	39.8881	2.53488	23.8851	21.0949	54.6796	4.41546	95.5845	0.975845	43.8162	56.1801	1.88609	12.5809	7.65751	87.6834	2.94669	1.01623	17.92	62.08	96.5095	96.2123	0.103624	99.3292	96.4942	96.407	0.0807781	99.2213	87.1037	90.634
FMF11	FMF	20	Male	1	13.211	3.15557	91.0977	8.88808	5.15793	5.66198	85.9113	94.3068	0.103728	7.5017	7.51022	14.9779	84.9966	78.9254	6.05416	92.8571	7.12282	19.9459	4.45015	14.9006	33.7765	50.9686	28.8478	71.1522	0.578311	42.2783	57.7138	0.584115	50.0563	5.30777	87.8568	1.14121	1.1296	23.8582	64.1532	98.6678	96.9695	1.78575	99.6176	98.6582	97.073	1.3954	99.587	94.795	93.5331
FMF12	FMF	40	Female	1	27.6952	14.5533	79.2782	20.7181	13.7878	17.3916	65.4792	82.5942	0.5928	3.12456	7.20285	9.88968	90.1103	86.4235	3.68683	95.9085	4.09147	25.9084	5.20343	NA	NA	38.4168	NA	NA	NA	24.3157	75.6738	0.816942	20.8505	11.6968	77.2523	9.99776	1.23884	48.6204	36.9983	98.9416	99.3679	1.71856	99.6615	98.9055	99.3207	0.580271	99.6934	97.9384	99.1862
FMF13	FMF	23	Female	1	15.2409	2.83601	79.8502	20.1324	3.72855	4.66943	76.1042	95.3087	0.078404	8.61423	0.421348	7.53745	92.4625	91.1985	1.26404	98.6329	1.36709	47.7303	2.56649	7.00715	69.1201	23.5612	7.47746	92.5225	0.79282	8.41795	91.5821	0.661157	4.25933	22.288	61.1284	12.9364	0.864347	41.321	24.8848	99.3205	99.0766	16.2296	99.4163	99.3127	98.9199	8.76064	99.3127	100	97.8972
FMF14	FMF	21	Female	1	11.6115	2.8295	69.1766	30.819	5.88727	8.5105	63.2761	91.4704	0.612065	13.5707	8.2219	20.5999	79.382	71.6299	7.75208	90.2345	9.76554	30.4353	1.19336	NA	NA	22.402	NA	NA	NA	20.1875	79.805	3.55456	36.9727	4.21369	89.053	4.90237	1.31505	43.5848	49.6501	97.0321	97.8996	1.1801	99.4584	97.2056	97.5812	0.477403	99.3062	91.1743	96.4847
FMF15	FMF	64	Female	1	16.8323	5.82539	87.9367	12.0633	1.70181	1.93526	85.8434	97.6195	0.120482	16.0139	9.31245	25.1958	74.7607	65.4482	9.26893	87.5437	12.3981	20.1049	5.84314	15.0675	23.2001	60.9507	34.2935	65.7065	NA	56.6818	43.3182	0.703351	38.2123	6.09659	84.1582	6.78652	0.461367	4.94505	30.7692	88.3283	99.3223	19.1114	95.3916	88.8508	99.2978	18.1709	96.4377	69.9115	97.3451
FMF16	FMF	39	Female	1	3.84467	10.6138	86.1448	13.8206	1.38552	1.60836	84.4822	98.07	1.24697	19.0088	1.85696	20.7026	79.2346	77.7164	1.50565	98.0839	1.90024	15.5944	2.40641	16.5073	38.6422	43.7319	38.0331	61.9669	1.08287	42.1207	57.8793	1.67936	60.2815	5.53616	91.9653	1.13109	1.63934	NA	36.4744	90.7516	98.5452	84.2397	92.1025	91.1138	98.5525	81.9863	92.883	NA	NA
FMF17	FMF	22	NA	1	32.7799	7.60325	81.5141	18.4776	1.02708	1.26	80.1568	98.3349	0.0568074	7.80133	2.35444	10.1394	89.8508	87.2677	2.57976	97.1252	2.87116	20.8662	2.70135	9.00632	46.2036	41.9985	32.565	67.4195	0.630955	30.4879	69.4895	1.11627	28.427	2.89887	90.2317	1.06382	0.542504	27.5973	18.6728	98.6616	99.8803	8.3825	97.5914	98.9203	99.9062	7.05916	98.1444	90.8555	99.4838
FMF18	FMF	24	Female	1	8.92093	4.44413	90.2483	9.74884	0.778077	0.862151	89.3043	98.954	0.334687	23.2156	2.81367	25.7651	74.1717	72.5983	1.57336	97.8788	2.12124	37.3914	6.85542	5.70896	23.8364	69.4098	55.1108	44.8835	0.901907	67.0764	32.9197	2.40605	35.5651	4.11719	90.9247	3.48361	0.963087	NA	53.1267	97.8889	99.8455	53.8847	89.6247	98.1457	99.8669	50.1094	90.2501	83.8235	97.4265
FMF19	FMF	23	Female	1	9.79073	13.455	82.3126	17.678	4.58613	5.5716	76.3236	92.7241	0.988069	3.87642	3.86624	7.71553	92.2607	89.2559	2.98447	96.7431	3.23482	18.3827	5.89607	8.29589	39.2454	51.5105	31.2524	68.7413	0.56926	59.6935	40.3017	0.414438	42.9202	3.49997	89.8531	1.80846	0.840079	24.3346	60.7279	95.2694	97.418	4.7679	88.7118	96.2063	97.7408	3.94089	90.2837	92.378	98.0691
FMF20	FMF	72	Male	1	6.29973	10.1815	71.9294	28.046	1.289	1.79203	69.9261	97.2149	0.135468	3.44933	5.30099	8.68936	91.2954	84.5517	6.73355	92.6133	7.37557	31.3999	9.0485	12.382	39.3368	47.2302	33.9412	66.0316	0.697207	41.499	58.4801	1.04802	37.539	10.3633	79.7674	7.8887	0.639025	30.9591	61.9587	96.6133	99.5156	5.69787	93.9204	96.6271	99.4464	5.72994	96.7527	92.9936	99.3631
FMF21	FMF	65	Female	1	1.5917	11.2748	69.2966	30.7034	0.717261	1.03506	68.4868	98.8314	0.347062	7.10763	2.73722	9.25363	90.7398	89.3124	1.42087	98.4269	1.56587	21.8238	27.9891	8.14391	37.4154	52.8426	68.1761	31.8239	0.509652	71.4888	28.5016	1.21671	30.1134	1.39419	90.9598	5.59632	0.578565	NA	55.5697	86.4415	98.311	41.3466	96.7145	84.5075	97.9967	35.7596	96.5275	NA	NA
FMF22	FMF	23	Female	1	13.8714	6.26828	72.0808	27.9192	2.42376	3.36255	69.1817	95.978	0.287564	17.9913	2.94372	20.5584	79.355	76.7359	2.5974	96.6996	3.27314	29.7654	NA	NA	NA	NA	NA	NA	NA	NA	NA	NA	34.1266	3.35629	92.2967	2.38622	1.30766	28.1386	49.8859	96.9268	98.66	35.6678	98.6659	97.7067	98.3744	26.3088	99.0393	96.6909	97.9015
FMF23	FMF	36	Female	1	15.0655	7.35273	83.5359	16.4461	4.11521	4.92628	79.4321	95.0874	0.552839	1.6455	3.97466	5.62016	94.3698	91.1927	3.17705	96.6334	3.3666	42.4228	6.65045	5.38043	32.9151	59.4339	43.7168	56.2744	2.40175	47.8265	52.1579	39.0766	22.4557	6.24712	79.594	10.3731	0.733326	37.332	45.6317	98.2139	98.9238	10.6708	99.4504	98.5765	98.9016	7.67725	99.4713	88.1558	95.5882
FMF24	FMF	62	Female	1	7.83777	3.19121	79.6787	20.3117	7.40694	9.296	70.4073	88.364	0.165732	6.50489	15.1076	21.6125	78.3562	71.2094	7.14677	90.8791	9.12088	32.6156	12.4254	17.9373	56.5783	24.2031	13.3704	86.6269	1.14793	13.4141	86.5827	1.674	38.0532	2.6711	82.9539	4.07132	0.408176	17.3807	62.7907	97.0168	96.8957	4.18791	99.9044	96.936	96.4	3.664	99.904	80.3356	90.3184
FMF25	FMF	47	Female	1	23.3544	5.38615	66.4858	33.4886	3.477	5.2297	62.8087	94.4694	0.76332	9.86699	3.25192	15.2409	84.7591	81.8942	2.8649	96.62	3.38005	40.6651	5.9176	5.1392	49.2915	45.0373	22.3525	77.6391	0.515211	39.3249	60.6712	0.880487	16.8205	1.60256	82.0442	1.74359	0.748296	24.0154	45.277	97.2791	97.0421	2.77729	99.684	97.6544	97.2625	0.76694	99.6296	78.1056	94.6592
FMF26	FMF	58	Female	1	12.3942	8.81109	75.0581	24.929	2.85241	3.80026	71.5104	95.2733	0.0667356	4.14862	13.0727	17.2334	82.7544	56.0579	26.6481	67.74	32.2014	30.0148	18.5174	9.18732	49.0915	39.8988	30.3093	69.6853	0.534188	9.78767	90.2101	0.577056	23.8452	10.2228	77.3176	7.98487	0.334855	17.6892	35.8566	90.9713	94.1014	7.03091	99.7244	92.9043	95.1988	5.47812	99.7476	53.6604	81.2075
FMF27	FMF	19	Female	1	22.1698	2.9745	85.9118	14.0817	0.997875	1.16151	84.6807	98.567	0.133482	8.27779	10.2289	20.8442	79.1365	65.836	13.2812	83.193	16.7826	26.3608	3.62984	14.4162	37.8753	46.9499	32.7415	67.247	1.43881	33.5794	66.416	1.82696	35.1435	3.93967	85.4529	5.73332	1.00673	16.895	46.2329	99.0993	98.9244	0.624644	99.9598	99.205	98.9199	0.27303	99.9578	82.7273	90.1299
FMF28	FMF	12	Male	1	24.9432	6.1617	92.0963	7.88683	1.93869	2.10507	90.138	97.8736	0.359641	4.03776	8.88308	12.2953	87.6592	84.3949	3.24158	96.2761	3.69794	23.0804	6.10913	24.8201	49.3396	25.4638	51.837	48.1568	2.06167	32.3515	67.6485	2.17028	19.9099	7.10338	88.6691	2.59777	0.86132	33.1164	47.681	99.8398	99.3931	8.03293	99.9017	99.8383	99.4051	6.50436	99.8993	99.8551	98.8406
FMF29	FMF	6	Male	1	22.563	9.58271	88.3147	11.6734	5.36698	6.07711	83.047	94.0352	0.189829	2.89255	7.19709	10.0896	89.8875	80.067	9.81537	89.0747	10.9196	31.7821	5.26408	50.4793	16.7506	30.4017	32.3688	67.5992	5.2889	38.452	61.5102	6.71469	21.7535	8.31198	82.1276	5.45369	0.965402	35.0391	47.7691	99.0056	99.0142	12.4726	99.3356	99.1256	98.9595	10.9219	99.4016	94.4534	96.6841
FMF30	FMF	16	Female	1	45.1423	8.24142	74.9531	25.0392	6.08193	8.11431	67.1133	89.5404	0.10449	7.78554	4.91541	12.701	87.2485	84.4121	2.80279	96.749	3.21243	25.4866	1.19865	9.10402	65.2659	25.015	19.9458	80.0542	0.558799	13.1542	86.8349	3.32934	9.3714	7.84604	82.2946	4.58179	0.195613	32.2695	13.8298	98.9904	94.3114	8.31925	99.4422	99.139	94.2515	6.26102	99.4055	95.5533	84.9924
FMF31	FMF	4	Male	1	12.1241	10.281	91.6451	8.31653	10.2564	11.1914	81.379	88.7981	1.04677	15.7984	14.6546	30.453	69.5017	63.0804	6.39864	90.761	9.20645	28.612	1.46472	25.0753	9.77863	64.7432	26.7582	73.2002	NA	15.4431	84.5003	10.8611	37.2769	1.29623	96.2925	1.7585	1.46704	43.0159	45.1587	97.7912	98.6651	3.72611	98.8476	97.8623	98.6273	2.42062	98.8473	96.5356	98.5955
FMF32	FMF	8	Female	1	22.6696	6.53102	88.1962	11.7909	3.68626	4.17962	84.1262	95.3852	0.245106	5.54125	6.28009	13.0079	86.9921	85.1114	1.86947	97.8381	2.14902	20.5208	11.08	33.2799	22.2424	43.5906	25.1642	74.8358	3.07544	49.4483	50.5353	1.79812	29.8074	5.92102	79.9387	9.49718	0.950445	38.2308	45.2308	96.8007	95.1946	2.92515	98.8486	96.9284	95.3084	1.39686	98.7092	89.4138	92.7384
FMF33	FMF	17	Male	1	14.9823	6.13265	88.5262	11.4655	6.0373	6.81978	82.4806	93.1708	0.0769215	6.36904	2.99152	9.0355	90.9645	87.6479	3.31657	96.354	3.64601	30.0048	8.96397	29.9966	19.6707	49.4047	32.2286	67.7608	1.49876	58.0854	41.8957	2.59497	35.5403	6.20229	80.3441	11.792	1.13844	46.5116	37.8659	98.3971	90.3994	2.92717	99.1934	98.5346	90.3715	1.90221	99.2109	91.9077	85.4339
FMF34	FMF	33	Male	1	11.0281	5.7139	92.7467	7.24556	1.94449	2.09656	90.7997	97.9007	0.25978	15.0616	16.2083	31.4833	68.4968	65.3197	3.17712	95.3616	4.63835	28.163	4.57702	13.9273	53.2839	32.118	27.7956	72.2025	3.12075	45.0218	54.9751	3.12961	42.6009	13.3061	81.9505	3.18336	1.93167	24.5374	51.5859	98.5931	98.5391	1.86733	99.0123	98.7104	98.4969	1.32561	99.1874	89.2857	99.7354
FMF35	FMF	22	Male	1	49.0146	5.41707	95.4369	4.55314	1.08479	1.13666	94.3223	98.8321	0.0149283	6.39352	1.12562	6.97884	92.9761	92.6159	0.360198	99.6126	0.387409	19.2512	2.41707	15.6848	47.2824	35.8165	38.8532	61.1468	0.616292	22.9218	77.0782	NA	18.9683	1.31156	93.3008	3.72894	0.785366	38.8199	43.7888	95.5563	94.5611	3.57285	96.6959	95.615	94.7234	3.09192	96.882	99.0826	96.789
HEA01	Healthy	24	Male		3.72201	11.8272	81.6394	18.3525	8.51938	10.4354	73.0475	89.4758	0.330459	6.54153	2.53393	9.06531	90.8789	84.7432	6.13316	93.2485	6.74872	24.7362	3.08243	16.7313	49.3706	32.672	36.1714	63.8164	0.619028	54.9406	45.0594	3.10319	42.8474	4.11894	91.5703	1.93379	0.332692	22.7232	25.8792	89.8525	96.0587	11.5419	99.726	90.0582	95.7844	8.10544	99.7433	84.579	94.5128
HEA02	Healthy	39	Female		12.2938	18.5295	33.2813	66.6937	0.845622	2.54083	32.4273	97.4341	0.0520703	2.6242	1.39017	4.01023	95.9815	91.3384	4.63898	95.1625	4.83321	33.2881	4.86866	7.46675	52.2103	39.5099	14.9422	85.0254	0.481768	27.2603	72.7319	0.839109	22.2131	8.45639	87.8388	1.61151	0.382036	36.193	20.0402	94.3452	84.7851	4.27185	99.5001	91.1008	83.9665	1.85869	99.1677	90.1478	88.1773
HEA03	Healthy	40	Male		16.1754	13.3301	77.5011	22.4772	6.67069	8.60721	70.8289	91.3908	0.0958254	3.07764	2.97824	6.04276	93.9441	91.9336	2.00863	97.8599	2.13811	27.8855	9.17882	10.3971	39.8759	49.0734	28.794	71.1903	0.640766	38.4932	61.4959	1.46884	24.3497	10.1388	85.243	3.06988	0.686755	20.8591	NA	96.7466	92.0187	3.70473	99.8331	97.3397	93.9235	1.89255	99.8504	91.4736	93.1186
HEA04	Healthy	55	Female		11.0089	16.8548	67.6807	32.2863	3.26348	4.82188	64.4078	95.1642	1.11137	10.7502	5.33358	16.0838	83.8855	79.7361	4.13706	95.0535	4.9318	33.4913	2.31584	12.8218	59.0239	27.159	15.156	84.823	0.941516	11.764	88.236	0.473069	20.9068	9.73541	82.4609	2.48469	0.489401	41.8432	11.7585	69.4325	64.4125	17.1509	99.6986	68.1046	65.7807	6.12302	99.7634	87.8788	81.8182
HEA05	Healthy	31	Male		11.9053	11.3275	86.9042	13.0718	4.82935	5.5571	80.9379	93.1347	0.0818942	3.44033	7.73885	11.1463	88.8335	85.7754	3.04795	96.5575	3.43108	34.0237	0.728075	34.7214	39.6022	24.8555	10.475	89.5101	0.391589	30.7145	69.2516	0.830762	33.0748	6.63164	88.4941	2.58104	0.881203	36.0234	49.9512	1.54635	98.5307	0.57085	97.259	1.55765	98.3675	0.482262	97.5416	7.53117	97.8055
HEA06	Healthy	30	Female		19.0423	16.6621	77.4871	22.5097	1.27099	1.64027	76.2096	98.3514	0.626615	12.6449	5.01477	17.7076	82.2813	81.5375	0.740126	99.096	0.899507	11.6724	1.14094	15.3445	59.3413	24.9269	46.5391	53.4609	3.49421	46.0628	53.9372	1.40577	34.1784	18.0874	74.2887	3.96714	2.4052	20.0997	31.9524	81.2742	69.7351	6.56815	93.7468	78.737	66.2255	4.28929	92.3114	94.5362	92.6302
HEA07	Healthy	34	Female		14.4614	12.8025	67.9978	31.9985	0.272901	0.401338	67.7176	99.588	0.613117	5.56926	4.52733	10.1212	89.8644	89.5417	0.318537	99.641	0.354464	40.233	2.71574	12.268	28.9619	57.4092	30.4846	69.5087	1.44734	59.5838	40.4162	0.95684	21.1513	8.32297	87.908	1.47278	0.913489	24.0207	52.9954	97.0308	89.3823	5.14327	99.4833	96.7839	88.4682	2.71572	99.5532	74.6667	91.3333
HEA08	Healthy	37	Male		6.84851	12.2125	68.5366	31.4634	0.241118	0.351809	68.1823	99.4831	0.934947	19.915	6.98695	26.8633	73.1146	67.3804	5.72312	92.1573	7.8276	28.6753	4.57073	15.3978	35.5647	48.6179	62.6528	37.334	0.773247	79.0568	20.9408	1.41894	27.8665	17.7531	73.4394	1.48144	0.362612	8.73606	11.803	59.9892	67.8034	31.8522	98.819	58.0916	67.7556	24.1312	98.3989	NA	NA
HEA09	Healthy	37	Female		12.48	6.78282	70.5032	29.4793	7.97913	11.3174	62.5036	88.6537	0.0408139	14.2037	13.9999	28.1822	71.6194	55.0823	16.4619	76.9098	22.9853	34.1866	6.10174	6.92819	47.3096	44.6341	44.2457	55.7453	0.254195	49.9857	50.0048	0.460181	28.1056	8.6123	87.6854	0.585113	0.202288	23.741	21.9424	94.2948	94.8808	29.7884	99.8513	94.6783	96.0263	16.8252	99.8429	87.395	94.1907
HEA10	Healthy	11	Female		15.7028	13.9054	90.555	9.44081	5.4293	5.99558	85.0298	93.8985	5.17493	11.5135	3.60708	15.0876	84.8842	83.3584	1.51158	98.2026	1.78076	35.2964	3.28383	35.6096	19.0431	45.1469	46.9459	53.0054	1.04238	65.1709	34.788	0.583498	10.0008	11.5891	79.7355	1.15891	0.371273	13.0511	16.0494	60.5187	65.8104	6.53434	98.9784	60.0525	66.0066	3.74839	98.9178	72.5038	84.9462
HEA11	Healthy	27	Female		7.61259	15.0791	85.7571	14.2129	1.25937	1.46853	83.928	97.8671	0.95952	6.60006	4.3294	10.4905	89.4944	87.9049	1.58946	98.224	1.77605	39.9005	3.67504	21.8879	38.9302	38.7815	30.8009	69.1991	0.646583	35.492	64.508	4.6467	27.1405	7.92262	84.3818	3.98654	1.52708	42.003	43.9462	89.0255	93.3733	6.2069	95.2624	88.2867	92.7622	5.41958	95.0699	NA	NA
HEA12	Healthy	27	Female		7.1852	16.8091	97.6176	2.38241	1.26128	1.29206	96.26	98.6092	2.89043	11.9398	7.98233	19.9221	80.0592	77.1687	2.88667	96.3897	3.60567	17.1464	1.86034	5.06882	46.5076	47.0949	93.2681	6.73191	1.57841	89.4864	10.5136	7.0922	44.7437	8.22268	88.3974	2.17312	0.646335	28.1402	48.1013	92.9228	97.9679	8.95156	99.0891	92.9834	98.0799	7.77927	99.0758	91.6667	97.9167
HEA13	Healthy	26	Male		4.22199	16.0409	97.1337	2.86633	2.41093	2.48207	93.8655	96.6354	0.508974	3.5324	1.71332	5.16111	94.8389	93.5698	1.26207	98.6618	1.33076	12.6626	4.56807	26.3844	39.0407	33.9318	72.5463	27.4537	0.297415	64.2011	35.7989	NA	51.9317	3.28419	83.0041	0.082758	0.711394	15.1033	67.4086	88.2936	78.3284	1.74123	85.1058	88.2791	78.1302	1.40651	85.1351	83.3333	77.7778
HEA14	Healthy	26	Female		20.554	13.6243	96.5939	3.38631	2.55458	2.64466	93.6086	96.9094	0.450517	18.6048	3.58503	23.1384	76.8541	73.0301	3.82403	95.0243	4.9757	18.2186	2.54088	6.47341	56.6298	35.7127	61.436	38.5541	0.690403	69.7998	30.1845	4.12887	20.0177	10.2532	81.2475	6.54738	0.758092	11.4094	57.9866	98.4059	83.4398	13.1541	99.7228	98.4317	83.312	12.6852	99.7437	93.2171	84.1085
HEA15	Healthy	49	Female		6.91139	14.6075	64.2193	35.7622	NA	NA	NA	NA	0.685891	2.97479	8.96624	11.9724	88.0241	86.8935	1.13059	98.7156	1.28441	26.0465	2.26548	17.8996	30.3881	50.0352	25.0097	74.9742	4.06685	25.374	74.624	1.29266	41.7008	10.9149	85.2775	2.59015	1.56817	20.0878	64.1801	96.6259	89.5641	1.26853	95.9252	96.0666	88.062	0.539765	98.1625	NA	NA
HEA16	Healthy	59	Male		2.72065	7.03109	82.011	17.989	2.08036	2.53668	78.9721	96.2945	0.14277	4.167	3.35412	7.45797	92.5026	88.3592	4.11964	95.5209	4.45354	9.89712	8.57758	17.6273	27.0576	54.3283	31.1852	68.8148	1.11894	73.6223	26.3777	0.743034	62.4907	2.77489	90.3247	3.28458	0.386762	19.6557	59.3974	88.9659	98.2868	1.16255	88.3541	88.8585	98.0602	1.01965	90.0274	78.4314	99.0196
HEA17	Healthy	26	Male		12.5625	9.92889	89.0985	10.7966	0.838574	0.941176	88.26	99.0588	5.24109	8.48806	2.12202	10.6101	89.3899	89.2573	0.132626	99.8516	0.148368	14.867	0.92178	12.0461	46.7671	39.9469	18.1818	81.8182	NA	24.1685	75.8315	NA	51.0008	13.3746	79.4991	4.02789	0.92178	27.1429	47.1429	96.1216	98.3229	3.45912	87.1069	96.5882	98.1176	1.64706	87.5294	NA	NA
HEA18	Healthy	29	Male		1.504	21.8676	61.8705	37.4101	0	0	61.8705	100	0.719424	1.03909	0.247402	1.28649	98.7135	98.4661	0.247402	99.7494	0.250627	20.2554	46.6457	39.4231	8.8141	51.2821	86.6667	13.3333	NA	87.3958	12.6042	NA	5.37762	9.85915	76.66	2.21328	0.335425	NA	NA	79.8561	98.5612	0.719424	86.3309	86.0465	98.8372	1.16279	89.5349	NA	NA
HEA19	Healthy	44	Female		9.95076	17.8119	52.9812	46.992	2.03613	3.84312	50.3995	95.1272	0.190794	3.21764	2.25335	5.47099	94.5257	92.0209	2.50483	97.3501	2.64989	34.9656	2.16939	4.19534	35.0177	56.1106	29.1314	70.8686	0.254391	30.3431	69.6524	0.553397	29.3308	18.5337	72.8189	3.2506	0.647286	16.9111	57.9743	95.8472	92.1029	23.9775	97.4601	96.1006	90.9633	16.149	98.1263	86.2372	89.8975
HEA20	Healthy	32	Male		9.87291	14.788	82.758	17.2086	1.09221	1.31977	81.5408	98.5291	0.216775	2.0039	1.17451	3.72391	96.265	96.0367	0.228222	99.7629	0.237076	48.2615	10.3199	14.3885	59.5378	25.5739	7.17335	92.8238	0.392471	21.9021	78.0979	0.366813	12.9787	41.5361	52.464	2.61305	0.620658	35.4111	42.1751	97.2069	98.8161	6.04469	99.8666	98.237	98.9119	1.76305	99.8791	60.3053	93.8931
HEA21	Healthy	28	Male		11.0629	13.0265	93.7781	6.22187	4.33478	4.62238	89.396	95.3271	0.276352	3.64782	2.06531	5.51197	94.4813	92.8854	1.59592	98.3109	1.68914	18.1539	2.63098	NA	NA	42.5925	NA	NA	NA	53.8748	46.1252	0.259828	45.6395	8.59155	86.1146	3.357	1.85531	43.2674	47.4105	96.3995	99.5184	0.757994	94.9151	96.6574	99.5369	0.580955	94.7293	89.4353	99.4536
HEA22	Healthy	10	Male		14.3877	13.0837	97.537	2.43873	12.6134	12.9319	84.1587	86.2839	0.260177	4.06653	2.11147	6.68154	93.3032	91.3691	1.91882	97.9271	2.05654	11.9168	4.03084	45.5101	18.6861	35.3326	39.0676	60.9324	3.27244	74.6918	25.3082	18.5159	48.8449	9.49741	76.8065	8.46996	0.617902	12.8433	71.4459	90.8209	96.9108	10.1712	99.8109	90.8808	96.8986	9.43752	99.8186	58.6496	92.2992
HEA23	Healthy	47	Male		9.10315	6.66207	58.6546	41.3215	1.93273	3.2951	56.7185	96.6991	0.157077	17.6745	7.55879	25.2333	74.762	72.8537	1.89436	97.4474	2.53386	43.0464	4.80414	5.64121	38.5771	54.084	48.7421	51.2373	0.374378	52.0442	47.9385	0.997383	30.0806	7.06314	88.6721	3.35538	0.595271	44.282	47.0496	99.4195	99.4741	2.8991	98.2892	99.412	99.412	1.339	98.562	98.2332	98.9399
HEA24	Healthy	24	Male		9.63699	5.64201	79.7614	20.2192	4.9766	6.23936	75.556	94.7276	0.118837	6.78542	5.37283	12.1582	87.7299	86.3422	1.34217	98.4182	1.52989	39.6083	1.6136	13.37	51.8838	33.1654	16.8299	83.1553	1.7833	17.0554	82.925	1.00347	NA	NA	NA	NA	NA	NA	NA	97.6621	96.7599	10.5207	98.9426	98.1209	97.2726	8.83301	99.0422	91.3255	96.1988
HEA25	Healthy	37	Male		14.602	11.2683	75.3474	24.6397	2.15537	2.86057	72.5942	96.346	0.145415	4.48055	3.68494	8.16549	91.801	89.4477	2.35334	97.4365	2.56352	40.822	4.9002	4.58539	49.6613	44.3697	26.7363	73.2497	0.54697	47.5043	52.4775	0.89616	22.8519	5.70101	89.3021	2.76069	0.323692	20.9913	46.0641	97.9642	65.4592	20.2643	99.735	98.0315	63.0742	14.067	99.7513	86.057	60.8696
HEA26	Healthy	25	Female		12.9611	4.79871	66.6898	33.3043	2.46588	3.69754	63.905	95.8243	0.499119	6.68165	3.73937	10.9399	89.0012	86.4013	2.56781	97.0788	2.88514	20.3485	7.83099	19.2201	37.1509	42.7573	21.74	78.2362	1.29041	36.1472	63.844	0.91467	48.6767	2.20498	89.7931	6.20095	0.34271	25.4682	50.5618	98.0511	97.5757	15.0231	99.3444	97.6419	97.0776	7.57625	99.0734	89.0763	96.2249
HEA27	Healthy	26	Male		8.51945	17.6548	62.7115	37.2497	1.57042	2.5042	60.6841	96.7671	0.285279	3.38546	1.29377	4.67923	95.2887	94.5576	0.723069	99.2328	0.758819	26.0293	8.13318	23.6921	33.6177	41.9333	19.499	80.4956	1.25391	32.5745	67.4125	1.0593	34.1689	11.9891	81.2577	3.32238	0.73125	37.4314	47.3701	93.7543	93.6989	19.5873	99.6316	94.7796	94.254	12.2074	99.629	75.3086	90.6526
HEA28	Healthy	27	Male		5.78379	22.3577	63.4764	36.5149	3.09545	4.87653	59.873	94.3234	1.01576	3.3809	3.25065	7.28961	92.63	90.683	1.94473	97.8981	2.09946	37.6769	11.3728	11.9394	49.4566	37.8674	26.5302	73.4548	1.25163	27.2626	72.7197	4.86147	15.7228	5.86899	87.6903	4.12311	0.466198	11.7328	69.2015	97.2417	98.1655	28.5377	98.8354	96.5512	97.4065	19.2992	98.1998	86.5629	98.1612
HEA29	Healthy	30	Male		16.6967	14.2832	86.2352	13.7475	13.2285	15.34	70.5695	81.8338	0.139474	4.0273	3.04232	7.06962	92.9052	90.7671	2.12963	97.6987	2.29226	29.5551	4.33197	10.1839	46.6281	42.4488	31.3334	68.6666	0.872792	11.6329	88.3633	1.91745	28.5218	8.34414	83.911	4.33242	0.851077	17.7715	62.1439	98.01	88.369	22.7041	99.8332	98.0625	88.0265	19.7586	99.8599	90.9022	85.3587
HEA30	Healthy	27	Male		8.78475	27.3565	NA	NA	NA	NA	NA	NA	0.422568	1.37454	0.294007	1.51527	98.4797	98.3742	0.105541	99.8928	0.10717	11.0684	0.453708	23.2781	31.8179	43.9848	60.6676	39.3324	1.01503	51.991	48.009	1.08726	46.3477	4.02545	92.0455	1.11093	1.72478	13.4715	78.5971	96.8307	99.1705	1.32248	97.4255	NA	NA	NA	NA	NA	NA
HEA31	Healthy	29	Female		7.0317	15.027	72.4024	27.5802	5.51952	7.62339	66.8423	92.3206	0.283795	5.7266	4.09778	9.34468	90.6499	85.9179	4.73196	94.78	5.22004	29.5689	10.2425	NA	NA	39.6419	NA	NA	NA	37.8188	62.1812	1.89007	31.9717	20.9987	71.3623	4.47742	1.75569	51.473	39.3876	93.994	98.0656	5.49056	97.8397	95.0004	98.0242	1.40789	97.8162	92.9696	98.6359
HEA32	Healthy	54	Female		12.9108	8.36588	96.4986	3.49603	2.43378	2.52209	94.0514	97.464	0.0779884	3.60241	4.337	7.92281	92.0689	89.1679	2.90102	96.8491	3.15092	24.7456	6.78402	18.7327	43.1803	36.3107	31.2656	68.7279	1.13729	60.4969	39.4953	0.900344	39.8767	7.81534	80.897	8.87759	0.772529	21.7528	63.5506	96.7003	98.8356	1.38497	99.9166	96.8927	98.9828	1.07851	99.9248	87.7348	95.0276
HEA33	Healthy	34	Female		9.40332	11.893	80.1189	19.8811	0.384571	0.48	79.6178	99.3745	0.25638	4.2661	3.11435	6.5604	93.4396	91.4494	1.99023	97.87	2.12997	35.5871	4.76357	26.448	28.5389	43.495	61.6854	38.3146	0.744497	56.1133	43.8867	0.79292	33.1324	8.52985	82.6261	1.57433	0.898581	8.90244	78.5366	92.0639	99.0677	0.687566	99.2658	92.0291	98.9818	0.552727	99.3018	NA	NA
HEA34	Healthy	53	Female		16.3807	6.167	76.758	23.2237	4.49485	5.85588	72.2581	94.1376	0.272061	7.10232	6.35751	13.4997	86.487	84.3811	2.097	97.5651	2.42465	28.6759	26.6191	6.79233	70.6339	22.1027	55.5755	44.4123	0.948936	20.5677	79.428	1.9843	16.2126	10.9852	83.3687	4.51449	0.757342	21.3357	58.7365	99.1988	99.5076	4.17272	99.5477	99.2346	99.4868	2.58111	99.8804	93.2046	99.9629
HEA35	Healthy	45	Male		10.3717	14.939	68.4836	31.5139	5.63792	8.23252	62.8277	91.7413	0.292413	5.19999	4.93464	9.636	90.3604	86.1702	4.19026	95.3627	4.63728	31.902	4.27201	NA	NA	28.5992	NA	NA	NA	32.4654	67.5288	1.26841	33.0914	5.52148	88.3822	3.42319	1.5901	24.9791	58.6415	0.315498	98.8688	1.68779	99.2561	0.280909	98.7265	0.81651	99.0973	2.45678	98.4986
HEA36	Healthy	50	Male		9.80777	6.79474	76.3758	23.6142	0.438586	0.574247	75.3376	98.6406	0.106549	14.6286	2.75761	17.3719	82.4886	79.334	3.13674	96.1757	3.80263	40.5473	5.97186	9.29551	48.6454	41.1912	17.2458	82.753	0.173727	66.3863	33.6079	0.453983	30.1699	3.12623	91.2101	0.803106	0.448138	NA	52.82	95.017	99.6977	84.092	77.1217	95.127	99.7502	80.4334	77.1664	97.1751	100
HEA37	Healthy	42	Female		11.5194	10.6026	62.5635	37.4181	3.04471	4.86659	60.2698	96.3337	0.153052	3.09514	2.08634	5.17926	94.8119	93.2133	1.59856	98.314	1.68604	28.63	3.66506	5.47906	24.3877	65.6099	43.8657	56.1208	1.76419	55.1779	44.8184	2.85207	36.525	5.63086	81.6477	2.32597	1.78493	35.4537	47.4648	98.7409	97.6838	21.615	97.4879	98.6268	97.2797	16.7884	97.9777	95.2413	97.185
HEA38	Healthy	59	Female		20.0871	9.67435	95.6486	4.33331	13.6474	14.2682	80.775	84.4498	0.114542	4.68144	2.64363	8.01102	91.9865	89.6658	2.31819	97.4771	2.52014	15.3666	3.50137	21.438	42.8414	34.9452	29.4938	70.4952	1.75116	50.3969	49.5896	3.01732	40.5795	2.1289	72.2258	17.3458	0.303224	23.2428	37.4601	98.5869	98.6436	1.31904	99.9084	98.5844	98.6298	1.16097	99.9143	94.5313	98.6306
HEA39	Healthy	25	Female		14.5051	6.52339	88.4887	11.5048	NA	NA	NA	NA	0.200098	4.19967	11.8828	16.0825	83.8777	79.9313	3.93923	95.295	4.69639	27.6632	14.5869	9.73284	51.5201	38.0792	46.2913	53.6905	1.00003	64.6961	35.2904	1.18949	30.3087	9.70314	84.5449	3.49416	1.02859	47.075	37.6692	98.6432	97.8022	9.23865	99.4404	98.7149	97.8251	6.94746	99.5238	NA	NA
HEA40	Healthy	31	Male		16.6904	7.28541	88.6899	11.2993	5.17833	5.83869	82.2707	92.7622	0.183892	7.67515	3.50126	11.1799	88.7705	86.2428	2.5277	97.1525	2.84746	47.5119	7.15465	1.60032	38.7275	59.0501	23.2223	76.7749	1.21389	56.4186	43.5676	2.15209	15.7304	7.80292	83.2743	5.11395	0.304859	18.7817	49.3232	97.8891	97.1582	9.40629	99.8717	98.0677	97.4474	8.08809	99.9146	84.4524	95.0761
HEA41	Healthy	36	Female		21.9767	7.8394	71.9636	28.0222	3.00378	4.17403	68.5672	95.2804	0.171081	3.06207	2.61321	6.13644	93.8574	92.5354	1.32198	98.5915	1.4085	38.0351	2.32456	5.18522	60.2336	33.3323	27.6886	72.3008	0.506012	32.6388	67.3308	4.37237	23.9183	0.563275	92.5948	2.9514	0.34537	10.8863	50.2442	91.4756	96.2033	2.90837	99.9101	92.5663	95.7757	1.13075	99.8933	83.8262	95.1807
HEA42	Healthy	31	Female		21.5919	15.7942	84.3938	15.603	2.13932	2.53493	82.5335	97.7956	0.0502798	2.74058	5.54102	8.2816	91.714	88.4191	3.2949	96.4074	3.59258	26.6958	4.05152	22.6554	41.1707	35.6321	43.0092	56.9876	0.707367	59.3071	40.6855	1.92548	23.8546	9.50731	84.4354	3.12702	1.49117	43.8938	41.7802	95.2186	98.55	14.3087	99.8086	96.5445	98.7239	12.5786	99.8155	92.6459	98.4837
HEA43	Healthy	27	Male		17.5991	11.9363	81.7622	18.2271	3.28863	4.0222	77.5044	94.7925	0.0872495	2.16712	5.5118	7.68287	92.3033	87.2249	5.0665	94.4982	5.48897	24.4333	13.7334	11.987	40.771	45.5723	33.7523	66.2406	0.514596	38.8544	61.1287	0.958948	27.4363	5.54843	85.7811	2.87065	0.393799	29.5141	36.7726	99.196	97.7476	10.031	99.8161	99.2694	98.0332	8.38587	99.8506	89.3878	94
HEA44	Healthy	28	Male		6.87175	16.3084	81.5785	18.3804	2.60572	3.19412	78.692	96.4617	0.143811	1.97948	0.435717	2.72684	97.2703	96.7538	0.516513	99.469	0.531008	43.1063	10.2626	19.687	24.3709	55.084	62.4015	37.5963	1.09747	48.5944	51.3997	2.1097	20.0334	9.29154	86.0222	1.71243	0.474587	16.0635	70.8974	97.9901	98.7091	2.85568	99.6987	98.1028	98.6653	1.14166	99.6432	84.0999	96.7148
HEA45	Healthy	28	Female		13.0497	7.16254	81.4589	18.533	2.28729	2.80791	78.4166	96.2653	0.0897776	12.8104	12.0558	24.8736	74.974	65.9703	8.98885	87.9909	11.9893	30.9297	28.6355	9.01163	46.7515	43.469	36.8792	63.1189	1.18401	46.5758	53.3964	2.91322	12.1851	9.95564	78.2991	2.87132	0.266265	24.9	31.4	98.3432	79.6021	11.0692	99.596	98.5647	81.2489	8.90965	99.5742	82.1588	68.0642
HEA46	Healthy	26	Female		5.1362	24.6502	76.9847	22.9913	3.1295	4.06509	73.4712	95.4361	0.292791	2.27425	1.51717	4.28147	95.7135	94.4944	1.21313	98.7263	1.26746	12.9324	3.27958	36.8237	35.1367	27.3609	35.0369	64.9468	4.63867	9.28726	90.7127	5.74793	41.5272	NA	NA	NA	2.80255	49.912	42.5844	92.1523	97.1057	2.88471	99.6064	92.2065	96.708	1.28437	99.5075	63.1902	92.4847
HEA47	Healthy	29	Female		20.1318	14.1291	83.6064	16.3769	1.64649	1.96933	81.432	97.3993	0.0816959	7.86473	1.6416	9.50633	90.4549	89.8191	0.635745	99.2972	0.702831	29.6116	3.57572	7.74029	51.7339	39.6542	17.9899	82.0101	0.495513	24.5116	75.4813	1.05229	19.999	4.31647	90.4413	0.837147	0.313334	12.1131	29.3405	99.1181	90.3452	9.07872	99.6334	99.1657	91.3009	7.9099	99.6417	91.2214	80.2799
HEA48	Healthy	32	Female		17.7908	10.4462	65.2334	34.7555	1.27471	1.95407	63.6813	97.6207	0.0957071	5.4545	5.74506	12.2437	87.7492	84.9688	2.77095	96.8314	3.15781	26.5479	3.70005	11.4127	51.2446	36.5972	24.0794	75.9169	0.542354	14.1827	85.8123	1.45789	33.6281	2.80318	92.1665	1.98864	0.672938	18.9952	52.2552	98.9139	97.1773	5.62868	99.871	99.0878	97.4973	2.88964	99.8745	94.3417	95.5386
HEA49	Healthy	44	Female		16.0207	15.3227	42.4306	57.5362	1.18176	2.78517	40.8621	96.3034	0.101246	3.50895	2.24212	5.75108	94.2316	92.071	2.15882	97.7072	2.29098	29.824	5.19639	8.08584	56.3414	34.633	28.3359	71.6578	0.802317	22.7448	77.25	2.5744	22.8578	10.4164	82.9202	1.52162	0.373336	17.6638	54.5584	90.9144	91.316	19.0294	99.7427	90.6274	90.5922	13.6207	99.644	67.9775	83.2865
HEA50	Healthy	26	Male		11.2322	28.1082	78.7904	21.1741	2.73	3.46489	75.8384	96.2534	0.787926	1.757	1.14591	3.22752	96.7698	95.7419	1.02795	98.9377	1.06226	28.5303	1.84032	12.8248	48.2166	38.3085	22.0533	77.9304	0.839072	18.9731	81.0132	3.15002	23.3513	4.1487	90.2592	2.94551	0.938361	15.17	66.9766	97.4342	97.1723	3.24714	99.8446	97.9098	97.3126	0.890166	99.8338	72.0325	88.0488
HEA51	Healthy	50	Male		9.45624	21.6103	84.7578	15.225	2.39295	2.82328	81.6321	96.3122	0.103046	3.56342	2.09046	5.65513	94.3386	93.1149	1.22246	98.7029	1.29582	39.2468	4.71324	7.59326	52.1831	38.6139	25.1784	74.8163	0.487682	32.1992	67.7794	1.71819	19.3096	11.1215	81.8234	3.13153	0.297741	22.5455	57.1818	98.0822	96.0442	8.87337	99.6107	98.1595	96.0657	7.12235	99.7298	84.2105	90.311
HEA52	Healthy	27	Male		10.1209	22.2954	73.5916	26.3764	2.20767	2.9999	71.1919	96.7392	0.194433	1.20215	0.850222	2.49816	97.4996	96.3388	1.1597	98.8094	1.18944	19.0612	3.03297	39.424	18.2954	41.6952	22.7143	77.2714	2.70714	26.7567	73.2213	2.62333	34.8784	12.2103	65.6487	17.5788	0.813043	30.8211	45.8333	98.6365	93.2687	2.70729	99.8868	98.679	94.0704	0.879569	99.8629	83.835	84.3924
HEA53	Healthy	33	Female		8.44434	9.21541	81.7575	18.2325	2.30787	2.82283	79.4429	97.169	0.180355	4.33053	3.11859	7.44912	92.5019	89.6894	2.80949	96.9595	3.03722	38.0716	8.44349	22.7787	33.7344	41.6231	54.0274	45.9594	0.748825	52.0316	47.9648	5.37135	27.0495	5.90456	88.7091	1.50768	0.801254	59.8029	30.447	94.5426	93.908	13.0189	99.5625	94.9549	94.4115	10.9931	99.5711	79.4501	88.2779
HEA54	Healthy	24	Female		6.00038	6.03753	79.028	20.9231	7.63026	9.65514	71.3529	90.2882	0.431825	9.20685	6.35653	15.037	84.9265	78.3554	6.55492	92.2626	7.71834	49.7598	9.3236	35	32.3217	31.5431	11.4857	88.5098	1.12167	26.58	73.4091	4.63635	25.3736	6.44502	86.3807	5.29089	0.753866	46.5629	40.7912	97.6535	97.6616	13.5373	99.0712	98.304	97.7782	10.6243	99.3763	97.544	98.2915
HEA55	Healthy	15	Male		6.74356	18.0901	91.6041	8.39587	5.08283	5.54869	85.7709	93.6321	0.382274	2.46477	2.92922	6.15929	93.8249	90.2043	3.61535	96.1411	3.85329	32.4107	6.44758	30.0418	33.0761	36.5433	38.4752	61.5248	1.45173	52.7287	47.2632	1.48327	30.041	17.5216	71.1067	7.097	0.453517	13.2632	72.8421	93.7137	96.602	3.02987	99.8584	94.2968	96.4297	1.59196	99.8454	69.6379	94.7075
HEA56	Healthy	22	Female		8.06947	9.68992	84.1461	15.8352	8.47955	10.0772	76.5407	90.9617	0.287231	2.84957	5.61073	8.4577	91.5319	78.0121	13.5146	85.2294	14.7649	34.7773	8.83284	17.247	60.4871	21.8739	20.3253	79.6699	1.50065	44.5173	55.4694	3.88475	31.0243	13.779	74.9017	2.77236	0.593307	30.7856	54.6497	88.6919	96.1037	25.6572	99.3974	90.5573	96.3342	23.3341	99.3692	82.2901	96.2813
HEA57	Healthy	46	Female		14.4078	13.7416	87.3413	12.6394	5.0855	5.82256	82.2365	94.1553	0.0192998	3.23971	0.906552	3.71525	96.2746	91.4687	4.80392	95.0081	4.98981	35.8277	22.1426	3.31251	51.1576	43.1844	32.9535	67.0419	0.465758	62.648	37.3484	0.783595	9.32196	24.5615	60.6372	10.148	0.426835	12.5081	27.6873	90.7515	96.8715	5.54483	99.4268	90.885	96.6877	4.09899	99.5227	77.6091	95.2941
HEA58	Healthy	14	Female		23.9622	8.22401	88.7023	11.2836	3.3648	3.79337	85.3022	96.1668	0.0847252	11.9141	3.29738	14.8794	85.0766	82.1054	2.95648	96.5077	3.47508	35.4169	3.42983	19.3254	48.7539	31.224	11.7842	88.2116	0.509497	7.83958	92.156	0.856737	21.8186	6.54334	88.3401	2.87233	0.459937	44.351	16.9207	99.3333	96.1067	6.39676	99.6389	99.4098	96.1111	4.05945	99.6611	97.9317	90.018
SD01	Still's disease	63	Female	1	12.9004	1.4236	59.4419	40.5581	1.53797	2.58736	57.9039	97.4126	0.0634216	39.5115	4.5977	42.8161	57.1839	51.4368	5.74713	89.9497	10.0503	27.5762	1.29679	9.58315	59.2865	29.862	26.4106	73.5894	0.650569	19.1754	80.8246	6.40835	32.2786	0.29149	96.7239	0.462582	0.490898	2.5	63.75	98.7316	93.1188	24.3539	98.2718	97.9461	90.6108	15.9776	97.8928	100	90.7216
SD02	Still's disease	36	Female	1	21.999	13.5947	86.399	13.5926	3.70069	4.28325	82.6927	95.7102	0.0393093	2.20364	1.5948	3.58944	96.4015	91.9987	4.40274	95.4329	4.56709	26.3771	5.84024	13.7063	22.427	63.293	13.7621	86.2065	5.99353	21.918	78.0598	14.7551	26.6261	7.91073	84.8536	5.53751	0.152569	34.8178	35.6275	71.9641	96.7429	6.70223	98.6045	73.5563	96.6267	4.21826	98.8366	43.2473	93.7026
SD03	Still's disease	56	Male	1	3.08448	7.19326	82	18	0.0833333	0.101626	81.9167	99.8984	1.04167	30.6235	12.5782	43.1481	56.8519	48.6868	8.16509	85.638	14.362	5.25518	0.699148	60.4549	32.6486	6.82318	32.5843	67.4157	2.397	37.276	62.724	NA	50.0919	10.155	66.8771	5.09031	5.23333	1.3998	7.31827	9.66667	NA	0.75	87.5833	8.53659	NA	0.355691	87.0935	NA	NA
SD04	Still's disease	43	Male	1	18.1174	13.2894	89.9784	10.017	4.94639	5.49732	84.6455	94.0731	0.483136	2.58131	3.43443	7.11351	92.8771	89.9351	2.93573	96.8324	3.16088	23.7203	2.81936	13.3215	34.1586	51.397	60.1008	39.8992	1.09574	58.3131	41.6835	7.76095	31.6727	10.0741	66.5561	16.8753	0.581878	29.3696	49.6418	92.9646	97.3082	7.20103	99.9264	93.1782	97.2692	5.30043	99.9259	64.9302	93.4884
SD05	Still's disease	63	Female	1	4.85393	8.87539	81.8555	18.0517	5.84493	7.14054	75.8913	92.7137	8.81378	10.938	13.2357	24.2607	75.7031	73.5503	2.13105	97.1563	2.81501	15.173	4.39073	10.6636	63.9559	24.4011	32.982	66.7197	35.0835	30.0608	69.7307	36.9765	57.1567	3.86291	83.64	8.45743	1.85344	19.646	55.3974	80.4771	98.5023	8.95958	99.2578	82.3672	98.737	4.17746	99.2714	40.1361	99.7732
SD06	Still's disease	30	Female	1	6.71696	4.88412	91.7728	8.21365	2.7545	3.00143	89.0137	96.9936	0.942328	9.53894	2.57321	12.1371	87.8069	85.215	2.49844	97.0482	2.84538	12.3326	2.39398	9.26296	62.1536	26.9524	28.0202	71.9044	8.24566	20.4339	79.447	12.6156	65.3973	4.11436	84.6975	8.88342	1.15454	16.4207	70.9805	73.6918	97.5762	2.18819	99.8188	73.3524	97.4478	1.38224	99.8618	39.4737	99.3421
SD07	Still's disease	35	Female	0	19.67	4.78401	93.856	6.13721	7.3273	7.80696	86.488	92.1496	0.651919	1.68924	4.28591	5.53539	94.3669	73.3422	20.92	77.7202	22.1688	19.3437	1.44629	NA	NA	34.2886	NA	NA	NA	37.4333	62.5466	22.611	49.3061	18.7525	65.5726	14.4098	0.751696	42.3812	40.9596	15.59	99.7199	1.86917	99.5959	15.4566	99.7558	0.978583	99.5858	6.30213	98.911
SD08	Still's disease	66	Male	0	12.7134	8.85399	92.8816	7.1184	2.78865	3.00237	90.0685	96.9713	0.489237	2.4236	1.96698	4.35546	95.6094	82.6133	12.9961	86.4071	13.5929	9.62836	2.22671	14.3734	32.6227	52.4871	50.9901	49.0099	23.9604	36.1231	63.8769	56.6154	47.0502	1.39467	92.2599	2.82239	0.289224	9.67742	26.8817	1.63894	96.3552	1.76125	99.5352	1.58019	96.4709	0.92178	99.5259	0.877193	92.1053
SD09	Still's disease	25	Female	1	3.71227	4.02396	84.568	15.356	7.60199	8.98921	76.9237	90.9608	0.844666	3.49879	2.00265	5.48586	94.4908	92.6829	1.80784	98.0868	1.91324	30.2871	2.09084	4.53567	30.5715	64.2499	30.0044	69.9617	1.70341	85.0981	14.881	3.71098	49.2595	1.75752	95.483	0.900087	0.363106	46.8048	25.9067	0.498353	93.1835	4.3078	99.924	0.389533	94.3867	1.70795	99.9501	1.33333	88
SD10	Still's disease	32	Female	1	2.0693	6.83564	85.9761	13.987	9.92742	11.5467	73.9697	86.0352	0.701193	2.24556	6.07381	8.25606	91.662	69.4894	22.0646	75.8105	24.0717	18.8622	1.58539	4.95965	32.6365	60.4308	14.3696	85.2665	10.9085	13.5133	85.9574	16.7113	64.2288	10.0323	64.1817	21.9963	0.226556	63.8202	22.0225	27.3096	98.8067	5.96629	96.0758	26.7706	98.7409	5.49435	96.2513	29.368	99.7522
SD11	Still's disease	51	Male	0	6.42878	5.59984	85.1641	14.8359	1.71219	2.01046	83.4473	97.9842	0.651825	8.93761	3.50443	12.5053	87.4737	85.9138	1.54933	98.2168	1.77119	18.7876	3.26146	20.4257	32.4967	46.1824	31.7512	68.2247	5.96936	42.208	57.7886	1.48289	54.9313	15.8603	77.439	4.18332	1.48288	22.6866	59.9403	43.5529	87.0829	2.68533	98.678	43.3515	86.5574	1.56848	98.9328	17.4263	91.9571
SD12	Still's disease	16	Female	0	2.35322	7.48489	95.1959	4.80406	4.04935	4.2537	91.1321	95.7311	3.39623	8.10404	2.87474	10.997	88.9208	88.2227	0.634269	99.2149	0.713296	14.4848	4.41613	11.4737	31.3181	56.5055	41.56	58.4174	23.6711	64.2505	35.7286	12.0681	56.5692	4.49982	84.4574	5.75684	1.79719	54.1049	25.9027	22.7141	88.6502	4.32511	99.2598	22.9456	88.5958	3.59811	99.3292	7.8853	91.7563
SD13	Still's disease	27	Female	0	5.90872	3.80131	93.7818	6.20152	20.4479	21.8037	71.6782	76.4308	2.04771	6.66407	6.00285	13.8468	86.1273	80.8894	5.2055	93.9184	6.04396	36.3579	4.72565	5.8627	32.5627	59.8009	51.303	48.6949	15.8605	63.0202	36.9718	11.5264	41.693	11.4059	70.4621	10.3639	0.50492	37.0913	39.3851	79.1058	97.7021	11.9651	99.7748	78.9123	97.612	10.2637	99.7865	53.0899	95.5537
SD14	Still's disease	22	Male	1	4.35111	12.065	89.5995	10.4005	7.53138	8.4056	79.8565	89.1261	0.537956	2.13408	0.991593	3.12567	96.8743	93.8564	3.01789	96.8847	3.11526	32.1404	3.58127	4.77424	42.3208	51.5941	31.7591	68.2218	36.0229	43.946	56.0383	33.5634	38.2705	0.869861	83.4523	1.35916	0.0650195	NA	NA	88.4638	69.994	21.9366	97.5493	89.7265	68.9793	19.0794	97.465	85.7143	77.7778
SD15	Still's disease	31	Female	0	2.01923	10.4011	82.9476	17.0524	0.609013	0.734214	81.9732	98.8253	0.730816	1.77347	0.449279	1.91535	98.0847	96.9733	1.11137	98.8669	1.13308	17.2778	5.30018	8.35587	43.1032	46.5907	66.4135	33.5205	3.46764	64.5891	35.4109	5.89673	58.5971	1.15005	90.1028	2.13641	0.199218	38.2716	25.9259	7.79537	97.6857	3.89769	98.5384	6.90162	97.3568	3.0837	98.5316	NA	NA
SD16	Still's disease	25	Male	1	12.3778	5.83533	67.3621	32.6379	0.0496771	0.0737463	67.2131	99.7788	1.19225	4.10959	2.4236	5.2687	94.7313	89.9895	4.74183	94.9944	5.00556	24.5711	3.28968	NA	NA	37.3874	NA	NA	NA	73.2262	26.7738	NA	35.2887	6.44712	69.6463	18.4004	0.731722	56.3025	27.7311	27.074	98.7581	1.58967	98.46	27.4336	98.5251	0.958702	98.3038	NA	NA
SD17	Still's disease	22	Female	0	6.78727	11.3098	74.2485	25.7515	0.901804	1.21457	73.2465	98.6505	0.300601	2.28503	2.58569	4.87072	95.0692	93.6861	1.38304	98.5452	1.45478	33.3923	9.17437	72.4033	6.27291	21.0183	30.5195	69.4805	NA	33.5271	66.4729	NA	30.7943	11.5283	77.2527	2.89311	0.0680087	NA	NA	82.6653	96.6934	2.00401	83.0661	82.1862	95.8165	2.2942	87.1795	NA	NA
SD18	Still's disease	23	Male	0	11.7054	1.53676	91.3504	8.64959	5.80662	6.35643	84.5782	92.5866	0.100577	6.99694	3.21757	10.2145	89.7855	82.3289	7.45659	91.6951	8.30489	10.1012	1.16238	8.97436	34.6154	56.0373	19.2817	80.7183	2.26712	41.4309	58.5552	1.65003	69.5717	10.4646	76.6555	4.61519	0.556467	36.9535	33.7094	15.9313	72.4621	8.09977	99.2557	16.2434	71.5869	6.29771	99.288	4.73441	43.1871
SD19	Still's disease	37	Female	1	2.88801	1.93034	73.9356	25.9432	1.10765	1.49813	72.3953	97.9167	0.372101	10.927	1.7478	13.5681	86.3801	84.1015	2.27861	97.3621	2.63789	34.8173	8.55157	3.64062	28.3052	67.35	69.7748	30.2125	8.86545	84.2875	15.7082	24.878	44.7262	6.05087	67.2334	23.5363	0.210928	25.3555	59.5972	21.6511	97.828	13.3351	99.8269	26.3928	98.2795	4.31882	99.8244	20.3125	100
SD20	Still's disease	29	Female	1	3.81634	5.03046	48.0054	51.9946	0.510161	1.06272	47.353	98.6411	3.37877	6.49705	6.73181	13.2733	86.6823	83.5417	3.10894	96.3768	3.58659	46.1596	3.83325	5.99697	44.5123	47.8527	27.3336	72.6431	7.98757	48.6692	51.3178	13.2489	32.4971	5.66114	85.0025	7.28366	0.428328	10.5812	36.5127	82.0607	96.6547	13.122	98.6284	77.9791	94.8084	11.4983	98.8153	93.4426	100
SD21	Still's disease	57	Male	1	7.88189	14.6492	91.4868	8.45487	9.74604	10.653	81.698	89.3003	0.812818	2.2557	1.46893	3.74974	96.2356	95.1078	1.11111	98.828	1.15457	17.9386	1.63995	4.22583	68.7223	26.3615	28.4034	71.5817	1.90964	26.5833	73.4167	6.73495	46.0014	9.25035	80.5357	7.30326	0.625021	26.2384	29.9166	94.8509	97.4176	2.31789	96.3793	95.2984	97.6407	1.41558	97.2879	84.5172	99.7606
SD22	Still's disease	39	Male	1	29.211	4.95176	55.8619	44.1381	3.73886	6.69305	52.1035	93.272	0.0195071	11.3924	12.6582	22.6697	77.2919	64.672	12.6199	83.6725	16.3275	32.6147	1.10166	NA	NA	20.7093	NA	NA	NA	9.25197	90.748	0.984252	8.81325	2.02586	77.6293	1.44397	0.837639	29.7052	17.4603	93.6147	90.4155	0.773782	98.0428	92.5853	88.907	0.349203	97.2297	95.8261	93.0435
SD23	Still's disease	19	Female	1	20.0602	2.11703	56.0663	43.926	0.847241	1.51114	55.1935	98.4432	0.156138	5.36017	4.51128	9.55615	90.4439	85.302	5.14189	94.3148	5.68517	32.7901	0.879058	NA	NA	34.1012	NA	NA	NA	10.3963	89.5991	0.991872	36.4814	0.68685	94.6516	1.7509	0.665455	25.5401	21.8364	97.6886	96.5982	2.14754	97.5555	97.3156	95.3707	0.698503	97.1832	99.0937	98.1873
SD24	Still's disease	33	Female	1	6.37606	7.29376	87.5494	12.4301	10.0927	11.528	77.1705	88.1451	0.606515	2.40677	0.637436	2.91314	97.0869	93.9771	3.10973	96.797	3.20304	63.42	5.95589	NA	NA	53.351	NA	NA	NA	35.3902	64.5135	35.0281	11.7315	2.72232	87.3588	5.58169	0.901183	19.6239	20.974	7.26455	97.2536	4.36146	99.3526	5.86907	98.0696	2.21842	99.3617	8.98042	98.582
SD25	Still's disease	23	Female	1	5.8005	5.57583	81.5695	18.4161	3.7149	4.55428	77.6242	95.1633	0.87833	42.0461	1.75255	38.6759	61.3092	58.4931	2.81606	95.4068	4.59321	8.31113	1.18683	NA	NA	29.6151	NA	NA	NA	17.2039	82.7961	3.18968	8.82896	3.86908	67.6	5.14615	0.339929	15.2334	36.3636	52.7142	48.2649	1.2527	55.522	51.474	47.3433	0.847308	53.9629	79.845	96.124
SD26	Still's disease	23	Female	1	10.0022	4.0187	78.6867	21.3133	16.6388	21.1457	61.8253	78.5714	0.723428	5.95568	2.49307	7.89474	92.1053	87.8116	4.29363	95.3383	4.66165	51.6476	5.17644	NA	NA	47.2034	NA	NA	NA	56.1416	43.8584	34.863	21.4906	1.7871	82.2326	10.0233	0.628966	21.2389	12.3894	58.8203	92.4318	3.95103	97.0506	60.8204	92.7864	1.06082	96.5347	74.5819	99.6656
SD27	Still's disease	30	Female	0	7.02077	8.30959	80.5542	19.2974	2.0287	2.51843	78.5255	97.4816	2.82039	34.699	8.44482	43.1438	56.7308	48.704	7.85953	85.8511	13.8541	22.6603	1.00049	7.32792	61.6587	30.0935	8.55296	91.2979	8.2546	21.8543	78.0948	21.6505	45.6785	1.7796	92.0983	3.12571	1.08733	3.51438	19.8083	76.9916	88.3226	14.4978	95.8436	76.9042	86.9165	10.0737	95.2703	NA	NA
SD28	Still's disease	30	Female	1	4.97193	4.85614	94.7777	5.2223	17.8546	18.8384	72.6182	76.6195	1.55258	45.5202	3.03468	48.4827	50.0723	43.7139	6.35838	87.3016	12.6984	6.8386	1.37895	9.1842	64.0841	25.7055	8.2466	91.7534	6.96557	12.9741	86.8263	NA	NA	NA	NA	NA	0.242105	14.4928	21.7391	15.4552	80.4517	47.9887	93.8603	15.041	80.8637	45.7185	93.9687	33.5968	94.4664
SD29	Still's disease	29	Female	1	14.8667	5.61128	92.8678	7.12786	1.76337	1.89879	90.9775	97.9646	3.06292	4.89219	3.22281	8.18456	91.8038	88.7665	3.03733	96.6915	3.3085	37.3756	9.82202	4.41033	27.1878	68.0486	70.3604	29.6076	12.7905	90.4369	9.55803	15.2617	18.155	8.26257	67.3797	16.7688	0.361032	NA	NA	66.4698	90.3387	16.7586	99.4224	66.2316	89.9501	14.7098	99.4629	54.0943	99.5037
SD30	Still's disease	29	Female	1	3.47544	12.1638	66.1031	33.8969	0.60027	0.90808	65.3559	98.8695	1.5068	4.24921	5.15226	9.43997	90.5145	84.9037	5.48827	93.8012	6.06342	43.4381	9.66804	5.02617	42.6087	51.5967	25.812	74.1834	2.88001	53.1078	46.8846	3.46681	NA	4.96503	91.5136	2.00401	0.266097	24	26.56	91.1185	93.8258	12.8997	98.6035	91.0304	93.0133	9.61824	98.536	NA	NA
SD31	Still's disease	32	Female	1	0.997133	12.3458	78.125	21.875	0	0	78.125	100	4.375	18.0717	6.76426	24.8864	75.1136	70.3685	4.74508	93.6828	6.3172	27.6206	4.68653	13.222	33.2807	53.204	18.3729	81.6271	7.59322	47.4131	52.5869	7.84563	NA	13.0687	67.897	15.8155	1.1654	NA	NA	37.5	55	17.5	92.5	36	47.2	13.6	90.4	NA	NA
SD32	Still's disease	48	Female	1	23.734	4.56141	81.1896	18.8026	1.40763	1.73375	79.7742	98.2566	0.569815	13.3216	9.76782	23.2654	76.6534	75.4078	1.11013	98.3751	1.44825	35.0592	0.790443	3.38982	69.2803	26.3382	14.7842	85.212	0.68137	13.4187	86.5813	0.922892	24.7057	12.0341	81.2395	3.64686	0.880603	27.209	42.216	99.1492	98.1292	5.58757	98.1409	99.3671	98.1813	3.74792	99.2565	98.8909	100
SD33	Still's disease	28	Male	1	19.324	7.43214	92.3011	7.69372	6.00491	6.50579	85.6713	92.8173	0.151626	3.6161	1.71968	6.23301	93.767	91.3608	2.4062	97.4339	2.56615	10.7981	9.42001	25.3006	22.5123	50.6012	54.8836	45.0748	12.7805	56.213	43.787	15.024	38.3373	2.44041	80.5953	7.34757	0.340993	13.9259	40	NA	95.2682	5.21019	99.5399	NA	95.4712	3.46957	99.5298	NA	92.9473
SD34	Still's disease	26	Female	0	20.4842	25.6177	63.4862	36.5016	3.8485	6.06194	59.6206	93.9112	0.214415	2.38469	2.51425	4.34952	95.6427	91.0535	4.58526	95.2018	4.79416	26.8996	3.89824	12.9323	56.1173	29.6154	34.5925	65.3563	1.60026	22.7015	77.2672	4.5735	16.6611	2.27218	92.6652	2.55227	0.886656	26.9913	64.0023	98.13	97.2577	13.379	97.9862	98.3037	96.8472	6.64914	98.4245	92.7825	93.1307
[truncated: 163 more columns]
