# Supplementary material for: Adult patients with autoinflammation of unknown origin partially phenocopy the immune presentation of Still’s disease
Source: Nat Commun. 2026 Apr 1;17:4670. doi: 10.1038/s41467-026-70895-1 (PMC13201634; doi:10.1038/s41467-026-70895-1)
Supplement: Supplementary file 7 — Supplementary Data 4 [file 41467_2026_70895_MOESM7_ESM.xlsx]

## Sheet: Sheet 1
Majority protein IDs	Protein names	Gene names	AUO01	AUO02	AUO03	AUO04	AUO05	AUO06	AUO07	AUO08	AUO09	AUO10	AUO11	AUO12	AUO13	AUO14	AUO15	AUO16	AUO17	AUO18	AUO19	AUO20	AUO21	AUO22	AUO23	AUO24	AUO25	AUO26	AUO27	AUO28	AUO29	AUO30	AUO31	AUO32	AUO33	AUO34	AUO35	AUO36	BEH01	BEH02	BEH03	BEH04	BEH05	BEH06	BEH07	BEH08	BEH09	BEH10	BEH11
O00151	PDZ and LIM domain protein 1	PDLIM1	29.9809	27.9589	29.6265	29.5376	28.9765	29.801	29.4482	29.4895	28.5484	27.0321	29.9283	28.549	28.978	29.9688	28.636	29.1706	29.1714	28.9442	27.8607	28.0758	30.5061	27.6059		29.3081	29.008	30.0928	29.9976	28.986	29.6823	28.8068	27.0703	28.9652	28.7125	28.4074	27.9876	27.9128	28.8855	26.9508	28.0429	28.861	28.9806	29.5046	29.5052	29.0553	28.8057	28.0583	29.1279
O00187	Mannan-binding lectin serine protease 2	MASP2	28.1626	30.0367	29.4955	28.1979	27.4689	29.3845	29.5653	30.1418	28.9762	28.3107	29.8558	29.7588	28.6825	29.7351	28.8769	29.2656	29.9382	29.0466	29.4203	29.726	28.2043	29.6323	29.6602	29.2407	28.8741	28.1557	29.3226	28.7199	28.3133	30.1951	28.4781	29.1182	28.7954	31.0655	30.2876	29.9411	30.1862	29.0886	28.612	29.5535	28.9959	27.9423	29.4076	30.9687	27.9215	29.0216	29.385
O00299	Chloride intracellular channel protein 1	CLIC1	32.8148	30.7368	33.0002	32.5078	32.1871	32.8878	31.5569	32.5242	32.3663	30.5821	32.6876	31.7925	31.3655	32.4566	31.5116	31.8348	32.0473	32.0637	31.4328	31.8497	32.8705	30.6014	33.3812	31.0517	32.2608	32.8579	31.3551	30.9781	32.6475	32.2163	30.2154	30.9616	31.5676	31.8389	31.1604	31.8759	32.0557	30.1186	31.4683	32.5426	32.142	32.8943	32.4893	31.6452	32.2874	31.3682	31.6975
O00391	Sulfhydryl oxidase 1	QSOX1	30.4316	27.7945	30.2152	30.9229	30.7641	30.4422	30.613	30.6905	30.7818	30.8131	30.6077	30.8993	31.1198	29.9424	31.043	29.9431	30.8208	31.4652	30.3749	31.0765	31.138	30.7008	30.7473	29.5796	30.9389	30.6227	31.0662	30.9712	31.1831	31.3189	30.2408	29.8068	30.5346	30.649	30.2295	31.7207	30.5079	30.7999	31.422	30.6758	29.8232	30.9611	30.5222	30.4548	30.7062	31.1931	30.6908
O00533	Neural cell adhesion molecule L1-like protein	CHL1	31.3941	31.4074	31.4155	31.4359	31.5336	30.4484	31.1624	31.7964	32.3052	31.4225	30.8577	31.8703	32.7544	31.0153	32.6871	31.1301	32.285	31.4496	31.7203	31.9393	31.7917	31.0371	31.3435	30.9262	31.9082	31.2163	31.5405	31.3608	31.9588	31.9465	31.1724	31.511	31.5898	31.6837	31.6238	32.0499	31.1014	31.3265	31.5472	31.6855	31.226	32.2117	31.6303	31.2576	32.1449	32.0587	31.2929
O14786	Neuropilin-1	NRP1	31.7783	28.8942	31.8316	31.4364	31.7652	31.6882	30.2234	31.421	31.8567	31.6582	31.633	31.9736	30.3664	31.014	31.3712	30.4657	31.9615	32.5278	31.0674	31.8404	30.648	31.5672	31.5807	31.002	31.6428	31.1776	30.2799	31.254	31.3635	32.0876	31.4618	31.1839	31.4281	31.9367	31.2775	31.9395	31.9463	31.638	31.9179	32.1041	31.6233	32.0665	31.4525	30.3067	31.1825	31.8495	31.8236
O14791	Apolipoprotein L1	APOL1	33.5853	31.8166	32.0098	34.0211	33.7076	32.6858	31.5133	32.0042	32.8218	33.9046	32.1883	33.5621	32.7187	34.2783	33.7673	32.8898	32.9043	33.3765	32.5538	31.7795	33.9191	33.897	33.6792	30.6741	32.2141	33.4183	31.8059	32.5733	34.0903	33.4756	32.6955	30.9774	32.7145	32.8195	32.6547	33.5401	31.6603	32.9635	33.3407	33.9489	32.6013	33.4233	33.5486	33.4982	33.1108	33.1512	33.1886
O14818	Proteasome subunit alpha type-7	PSMA7	31.9975	29.9877	31.7005	31.3395	30.8817	31.9823	29.7372	31.7492	31.0575	31.8551	30.0604	31.4451	25.9086	31.2002	31.1851	28.7764	31.6691	31.1402	31.5835	31.0343	31.3405	30.2574	31.7442	29.5554	30.7651	31.5883	29.2721	30.6134	31.3147	31.7004	30.9856	29.1761	31.0583	31.8192	29.356	31.3226	31.4973		31.4651	31.5124	30.9538	31.6738	31.2332	30.5808	30.2549	29.6926	31.3983
O15143	Actin-related protein 2/3 complex subunit 1B	ARPC1B	31.8003	30.7791	31.3241	31.5986	31.01	31.9814	29.0078	31.8204	30.3535		31.7395	29.8866	30.1225	31.0806	31.0714	28.3413	31.4129	30.8052	30.2388	31.0784	31.1864	29.17		31.1095	31.0676	31.7094	30.9167	30.7832	32.0274	31.1026		31.8917	31.0815	29.4769	29.4919	30.6961	31.2661		30.3646	31.8539	31.2262	32.5369	31.2099	31.2306	30.8214	30.2555	30.8846
O15144	Actin-related protein 2/3 complex subunit 2	ARPC2	29.8836	29.2231	29.9548	28.665	28.7303	29.7995	30.0013	30.3399	29.1897	26.472	29.6068	29.2764	28.9392	29.9609	28.5089	29.4776	29.2492	28.5312	28.9279	28.731	29.1659	26.9673		28.9258	29.5082	29.9683	29.025	28.2526	29.6347	29.0084		28.8928	29.159	29.8066	27.886	29.1247	29.9465	26.3304	27.6389	29.4994	29.4821	29.4988	29.7765	29.1437	29.5945	28.3684	28.4907
O15145	Actin-related protein 2/3 complex subunit 3	ARPC3	30.1365	28.0375	29.9734	29.5875	29.6423	29.9966	29.2097	30.4778	30.0028	27.5458	30.2464	29.6457	29.0506	29.751	29.3432	29.4713	29.2868	29.4488	29.7951	28.9677	29.9458	28.4822		28.7308	28.6575	29.5315	29.0948	28.8026	30.0812	29.2196	27.5061	28.4893	29.1499	29.4784	28.8264	28.6297	30.0131	26.9432	29.5236	29.0792	29.314	29.8023	29.2889	28.9062	30.1157	28.7612	28.9665
O15511	Actin-related protein 2/3 complex subunit 5	ARPC5	31.4926	29.4837	30.9818	30.4008	30.4279	31.7252	31.265	31.302	30.5751	28.6259	31.6166	30.0061	28.9851	30.8895	30.8766	30.0685	31.0637	29.7634	30.0133	30.8774	30.916	30.1516		31.093	30.0397	31.5086	30.8662	30.7361	31.358	30.3487		30.9649	30.4059	30.6901	29.624	29.9228	31.3586		29.8984	30.9785	31.3333	31.382	31.467	30.0229	30.525	29.0172	30.3975
O43707	Alpha-actinin-4	ACTN4	31.8374	29.1348	32.1059	31.0065	30.5808	31.5774	28.2871	31.6869	31.5148		32.6951	30.8515	25.5182	31.6571	31.978	24.1842	32.1744	32.7724	31.1098	29.1925	31.5609	31.8109		30.9633	30.9905	31.1927	31.1421	31.2761	31.3706	32.2087	28.578	30.5968	31.235	32.0803	29.7851	30.983	31.4282		31.1986	30.6701	31.1761	32.1445	31.2009	31.5543	31.2047	29.8226	32.616
O43852	Calumenin	CALU	32.8229		31.8673	30.9732	30.7135	31.2664	25.7453	30.9128	30.3135		32.3092	31.2406	24.3796	30.1957	32.3771	21.0634	31.4418	30.6889	29.5013	31.2791	31.8917	32.1654	32.1442	31.211	31.3642	31.5455	31.4979	31.0646	31.6771	32.4874	30.7537	29.8788	30.7576	30.9266		30.7712	31.1832		31.7561	31.6025	31.1152	31.795	30.9766	29.0892		29.269	32.6032
O43866	CD5 antigen-like	CD5L	33.4807	31.624	33.2588	32.7454	32.9943	32.4711	31.1202	31.7619	32.9732	32.6508	33.236	32.3059	30.4987	32.1073	32.6664	32.6474	33.6607	32.7947	32.3539	33.0683	32.6981	32.3425	33.2693	30.9399	32.6035	32.6043	31.8877	31.6888	32.9798	34.5482	33.4825	31.0808	32.3987	32.8269	31.7163	35.1818	32.6016	32.9055	33.3061	33.336	32.0122	33.8956	32.8081	32.4907	32.6108	32.514	32.3252
O60234	Glia maturation factor gamma	GMFG	29.5837		28.8453	28.9767	28.3749	29.5212	29.4416	30.183	28.32	26.3271	29.1725	28.7702	28.6305	29.3049	29.2799	28.0999	29.0813	29.1391	30.6806	28.9212	29.1617	27.704		28.0618	28.8616	29.7711	28.29	28.1236	29.2292	28.74	27.8291	27.9069	28.7376	28.7315	27.3601	28.3987	29.3336	26.4143	28.4428	28.7545	29.5375	29.633	29.2594	29.1313	29.267	28.2706	28.6482
O75015	Low affinity immunoglobulin gamma Fc region receptor III-B	FCGR3B	33.5569	28.8461	32.7515	32.5571	31.8077	31.9926	28.8618	32.1589	31.5746	32.3418	31.2756	29.1354	29.0876	30.7227	30.8141	25.8002	32.4887	33.2109	32.3033	32.1905	32.7961	30.3691	32.6512	30.5326		31.8843	30.0669	29.8927	33.1268	32.9597	33.1226	29.2243	31.5628	29.9644	31.092	33.1073	32.2684	31.9145	33.8132	32.4777	31.7344	32.7379	32.4878	30.1452	31.1364	31.4949	32.0209
O75083	WD repeat-containing protein 1	WDR1	32.188	31.3174	32.6896	31.6065	31.5071	32.033	31.5922	31.9767	31.6155	29.6608	31.9997	31.3664	30.7681	31.8257	30.8193	31.8122	31.4754	31.2681	30.9725	31.4697	31.4559	30.0847		30.9165	32.0397	32.2403	31.271	30.4622	32.1154	31.4244	29.5957	30.7305	31.3475	31.9057	30.2923	31.2614	31.7589	29.1485	30.3471	32.1517	31.9449	31.9321	31.8483	31.3108	31.842	30.6614	30.909
O75636	Ficolin-3	FCN3	32.1575	30.8149	33.3131	32.4401	32.5315	32.9529	31.9959	33.266	32.9849	33.4348	32.3056	32.6936	31.5588	32.6345	32.7743	33.5896	32.4942	32.3002	31.91	31.8741	32.4238	31.3921	31.3587	31.2315	32.7967	31.6913	31.0016	30.8621	32.9599	32.842	32.1882	31.0571	32.1372	32.9116	33.0728	33.3593	31.7173	32.8111	32.1023	33.5908	32.8022	32.949	31.6837	32.4643	33.1386	32.8246	32.8184
O75882	Attractin	ATRN	35.2187	32.7783	34.1768	34.9141	34.5173	34.0316	29.9468	34.4633	34.5671	34.4116	33.5744	33.9755	32.2494	33.568	34.4961	32.6832	35.1569	34.9412	33.8003	34.8141	34.8335	34.2078	34.6614	32.685	33.884	34.6881	33.0412	33.2492	35.1215	35.2053	35.2054	32.8464	33.9151	33.6291	33.7215	35.3923	34.2123	34.786	35.4529	34.8869	34.5233	35.3879	34.5638	33.564	34.292	34.6243	34.6905
O95445	Apolipoprotein M	APOM	35.4403	32.2453	34.1254	34.4642	33.8359	35.093	34.1371	34.9837	34.5281	34.0388	33.53	34.6461	34.4991	33.937	34.3389	33.7873	35.3092	34.0678	34.7689	34.8561	34.4998	35.1702	35.4598	34.5042	35.1194	35.1741	33.6969	34.1981	35.5556	34.5232	34.4422	33.8295	34.8172	34.6497	33.7459	35.2546	34.3909	33.2632	35.308	34.9994	33.9847	34.8848	34.7816	34.7591	34.1154	34.9689	34.3852
O95479	GDH/6PGL endoplasmic bifunctional protein	H6PD	27.0712	28.3302	28.587	27.4435	28.1067	27.3186	26.688		28.1339	27.4232	25.6245	28.0675	27.0726	26.5597	28.3145	27.7794	27.2867	29.0038	29.23	27.8838	27.0194	28.7559	27.5091		27.5828	27.4889	26.5457		28.3625	28.0788	27.1923		28.143	27.8652	27.7377	27.2762	29.0162	26.7006	26.92	27.494	27.9767	28.0829	28.2113	26.4369	27.1235	28.0628	28.1872
O95810	Caveolae-associated protein 2	CAVIN2	33.5588	31.0833	32.7329	33.078	31.593	32.5805	30.422	32.7768	32.024	29.1578	33.1421	31.2178	28.3253	31.7668	32.0791	28.1655	32.2353	31.8079	32.0688	32.2784	33.4045	31.4684		31.0823	31.5274	32.4912	31.2909	30.7929	33.3384	32.9537	30.9181	31.4866	32.0092	31.174	31.2166	32.3112	32.6288	28.3948	31.5871	32.5915	32.5103	33.2524	32.3407	31.6765	31.8752	30.9341	32.4082
P00338	L-lactate dehydrogenase A chain	LDHA	32.1332	30.8383	31.7456	31.1502	31.048	31.8888	31.2138	32.1455	31.2755	28.8827	32.1894	31.9081	30.4034	31.0702	30.9154	31.1888	32.0773	31.0449	31.0743	31.5477	31.5787	31.3884	29.5332	31.9808	31.5288	31.8473	31.7681	31.5617	32.3709	31.3789	30.6585	31.7544	31.3133	31.7802	30.1537	31.3876	32.0764	29.3669	31.4926	31.6779	31.5394	32.3634	31.9737	31.891	31.5298	30.5027	31.1614
P00441	Superoxide dismutase [Cu-Zn]	SOD1	30.1232	30.3902	29.4944	29.4077	29.0069	30.0659	30.6044	30.5506	28.6077	27.7204	29.7827	29.9321	28.0444	30.1194	29.4992	29.582	30.362	29.1628	29.606	29.2006	28.6786	29.2213	27.92	31.0414	29.9528	30.7816	30.9589	29.8252	30.5134	29.2437	28.9394	30.0826	30.5754	29.8075	27.8712	28.7658	29.8905	26.7169	30.0199	29.7137	30.3358	30.9695	30.5653	29.6614	28.8581	28.0526	28.7758
P00450	Ceruloplasmin	CP	39.2378	38.2891	39.4873	40.0001	39.6765	39.1532	37.7085	38.8852	39.5939	39.4457	38.4622	37.9509	38.4335	39.2851	38.8226	38.0933	39.1701	40.0468	39.5367	39.9795	39.3227	39.1823	39.1617	38.0864	39.1519	39.3503	37.747	37.7512	39.1531	39.4739	40.1515	38.3461	39.3027	38.5857	38.7571	39.5993	39.1479	39.4268	39.2421	39.5873	38.9828	39.316	39.3011	38.5964	39.0265	38.6301	39.3486
P00488	Coagulation factor XIII A chain	F13A1	34.8252	33.1173	34.7652	33.7016	34.212	34.4815	33.3732	34.4123	33.8285	33.2615	36.0405	33.745	33.458	34.1127	33.4323	33.6716	34.4753	33.7842	33.8038	34.2531	34.343	32.6941	32.4891	32.4712	34.0473	34.3052	32.8676	32.571	34.3178	34.362	32.7492	32.0525	33.4105	34.1672	33.3239	34.0917	34.3368	33.3915	33.4661	34.5808	34.0881	34.286	33.9954	33.7599	33.982	33.5022	33.808
P00491	Purine nucleoside phosphorylase	PNP	30.1908	29.1623	28.7291	28.185	27.5855	29.3863	28.9478	29.7558	28.1374	25.5165	29.2924	29.5291	28.3986	27.9857	27.8433	28.811	29.634	27.9632	28.478	27.4613	28.5944	29.0143		29.9045	28.0678	29.362	29.7558	29.3773	30.6147	28.1839	28.1174	29.4391	28.4207	29.6235	26.4583	27.9496	29.2543		28.6789	28.5812	29.0752	30.4624	29.0741	29.9372	28.5156	27.2142	27.802
P00558	Phosphoglycerate kinase 1	PGK1	32.2604	32.2589	32.6149	32.0454	31.7723	32.4035	31.9067	32.3734	32.1647	29.6045	32.3786	31.9638	31.1167	32.1045	31.5872	32.0428	31.6908	31.5677	31.0984	31.9413	32.1899	30.6881	29.1225	32.2735	32.1466	32.594	31.8274	31.6004	32.4252	31.7661	30.3157	31.6564	31.6543	32.3662	30.7184	31.3746	31.8723	29.4165	30.9044	32.108	32.1903	32.6563	32.2698	31.7257	32.044	30.8514	31.4344
P00734	Prothrombin	F2	37.2441	35.8485	37.3292	37.0932	36.8731	36.3747	35.6196	36.8892	37.0353	36.8729	36.4897	36.8755	36.7044	36.7798	36.771	36.2989	36.9754	36.895	36.5839	37.4106	37.0848	36.6928	37.1179	36.0303	37.1662	36.693	35.7958	35.9534	36.9039	37.6407	37.0264	35.8636	36.5119	36.7383	37.0202	37.3536	36.8533	36.8882	37.1559	37.1128	36.7352	36.6322	36.5754	36.7869	36.8382	37.1439	36.2787
P00736	Complement C1r subcomponent	C1R	36.2244	34.0307	36.045	36.5029	36.3311	36.202	35.9039	35.9111	36.2334	36.4622	35.8936	36.1246	35.8722	36.3358	36.1779	35.754	36.1225	36.374	35.792	36.1084	36.4646	36.2105	36.1854	35.4847	35.5821	36.0641	35.2378	35.7958	35.9256	36.3625	35.9241	35.5282	36.0246	35.7459	36.3315	36.1938	36.1634	36.2926	36.3227	36.3855	36.2918	36.2387	36.185	36.103	35.7309	36.3935	36.422
P00738	Haptoglobin	HP	35.9234	32.835	36.7674	35.5624	36.67	37.1664	31.926	33.928	34.1531	34.6251	34.7501	33.6015	32.4424	34.6358	34.7755	33.1427	36.4151	35.4635	35.5723	36.1158	34.6315	35.8471	35.76	32.0274	33.0482	33.4179	33.3124	33.2612	34.7271	37.1835	34.56	34.1562	35.4585	33.8114	35.6202	34.8669	35.5609	35.9452	36.1215	33.8284	34.1502	35.0552	36.076	33.9703	33.3656	34.8927	35.5059
P00739	Haptoglobin-related protein	HPR	26.3453		27.1003	26.9379	25.4248	27.3781	25.901	25.9028	26.2772	25.9793	24.5143	25.6795	27.0295	27.7316	27.6702	25.8244	28.5302	27.3282	27.4871	26.5938	25.8827	26.5178	26.7763	26.4368	25.9643	25.2405	26.9362	26.6826	25.2341	27.561	26.1612	27.3644	26.7134	23.122	27.7993	27.0568	26.8864	26.988	26.2583		23.6949	25.1013	25.9693	28.0766	25.4042	26.5623	27.303
P00740	Coagulation factor IX	F9	34.2065	31.9899	34.1337	34.1814	33.8675	33.8059	32.547	33.7513	33.5033	33.5083	33.3535	33.6595	33.1358	33.8975	33.6537	33.4772	33.9209	34.1176	33.3453	33.8771	33.8707	33.606	33.5205	31.5735	32.9736	33.273	32.3445	32.9407	33.9001	34.2382	34.1966	32.528	33.0394	33.997	33.9075	33.9541	33.9486	33.9014	33.9306	33.4287	33.242	34.1037	33.5551	33.512	33.7864	33.6647	33.2013
P00742	Coagulation factor X	F10	34.7967	32.2602	34.64	34.745	33.9578	34.3474	29.3207	34.0449	34.5306	34.3226	33.7618	33.8628	30.4436	33.5548	34.1408	32.4398	35.1042	34.7283	33.8331	33.944	34.6624	33.3961	34.5562	31.9097	33.6046	34.3136	32.6325	32.6195	34.5675	35.0688	35.0583	32.5994	33.4638	33.8487	33.9746	34.9968	33.8354	34.5095	34.832	33.9133	33.9549	34.485	33.8129	33.7121	33.9161	34.3537	33.8584
P00746	Complement factor D	CFD	29.3078	30.8129	29.5981	29.3381	28.9923	29.3736	28.9756	29.2201	28.3635	28.0899	29.0918	29.3747	28.784	29.2902	29.1241	29.241	29.9269	29.9013	28.35	29.4134	29.1351	28.6556	28.332	29.1585	29.4657	28.228	28.6795	29.2253	29.3829	29.5478	28.5782	28.7002	27.8618	30.0035	29.7589	29.0645	29.2056	30.1239	28.8995	29.5516	29.0463	29.5467	28.1035	29.4175	29.2082	29.3627	29.2095
P00747	Plasminogen	PLG	37.6879	35.3641	37.3722	37.7745	37.2612	36.5502	35.1908	37.0532	36.7063	37.1889	36.4519	36.5816	36.4628	36.6496	37.1101	35.9073	37.5195	37.6084	37.0452	37.6734	37.2883	36.7159	37.4593	35.8398	36.861	36.9109	35.777	36.0866	37.513	37.8975	37.3359	35.86	36.6166	36.1185	36.6892	37.2384	37.038	37.3165	37.7173	37.2665	36.9441	37.3264	36.7128	36.669	36.6224	37.3371	37.2194
P00748	Coagulation factor XII	F12	34.1811	31.3833	34.0529	33.2232	33.5509	33.1146	33.6584	33.7429	33.7282	34.3352	33.3123	33.8572	33.6092	33.9349	33.8332	33.1342	33.4115	34.1848	33.0541	33.9505	33.938	33.465	33.3503	33.2511	34.3429	34.5184	32.8193	32.9754	34.5266	33.903	34.0182	33.0464	33.895	33.5755	34.0536	34.6167	33.4747	33.3085	33.8328	34.3554	34.1439	32.6119	33.8291	33.9763	34.2931	33.6526	33.5628
P00751	Complement factor B	CFB	39.0237	37.2748	39.1786	39.4922	39.1797	38.4657	37.3796	38.7104	38.726	38.4663	38.3109	38.4749	37.607	38.6011	38.3123	37.3908	39.0693	38.8801	38.7716	39.3637	38.6546	38.4427	38.5903	37.4091	38.189	38.0033	37.3199	37.4275	38.1752	39.0589	38.8431	37.6339	38.3464	37.823	38.5548	38.6584	38.8526	39.2969	39.3423	38.597	38.0642	39.1483	38.9302	38.4093	38.2986	38.6443	38.8213
P00761	Trypsin		35.3782	35.6235	35.9144	35.4629	35.1596	35.3041	32.7941	34.2253	35.6111	35.1413	34.8703	35.5599	35.0141	35.1076	35.1087	34.999	34.9356	35.1635	33.726	34.7544	35.418	34.9281	34.8441	32.44	34.4627	33.9028	33.1857	32.5942	35.4688	35.7416	35.7075	33.2156	33.9623	35.7934	35.5252	35.4481	34.2324	35.3672	35.0303	34.4692	34.0581	35.5268	34.4229	35.4868	35.1888	35.5392	35.3438
P00915	Carbonic anhydrase 1	CA1	31.2117	31.1634	31.5992	31.2882	31.6083	31.342	32.1049	32.3585	31.6103	30.8194	30.1541	31.7635	29.6954	31.124	33.7958	32.0108	31.6661	31.352	30.4992	31.2433	30.6803	32.2201	30.7072	32.1945	32.134	31.9766	32.2423	32.2483	30.8228	31.6237	33.4589	31.2024	31.0956	31.2922	30.1409	30.7212	32.2371	29.4065	31.6601	31.9991	31.9177	33.6554	32.2783	32.3106	32.0468	29.6722	32.0623
P00918	Carbonic anhydrase 2	CA2	33.1418	32.0451	32.777	32.7872	31.963	32.4627	32.1187	32.2889	31.8232	31.0706	31.9247	32.284	29.8806	32.4429	33.2201	32.2015	32.3136	32.1753	30.8718	32.0747	31.3436	32.3993	30.6323	31.5394	32.4201	32.5779	32.3364	31.5865	32.4019	31.5018	32.6829	31.407	31.4669	32.3034	30.505	31.3572	32.2912	30.4192	31.3162	32.49	32.4875	33.7803	32.4735	32.7979	32.4614	31.0578	32.0712
P01008	Antithrombin-III	SERPINC1	38.087	36.9043	37.774	37.6915	37.6357	37.3514	36.491	37.6978	37.9456	38.0383	37.4674	37.6445	37.2573	36.9394	37.5429	36.8025	37.8677	37.713	37.5841	38.0888	37.7653	37.3132	37.5263	36.2803	37.7622	37.632	36.332	36.712	38.6132	37.7514	37.9182	36.4366	37.3811	37.3814	37.2154	37.9001	37.6865	37.6686	38.0516	38.3351	37.6497	38.2889	37.4829	37.0668	37.8689	37.7287	37.9598
P01009	Alpha-1-antitrypsin	SERPINA1	34.5599	35.2883	35.7744	35.2841	35.5457	35.5799	33.0145	33.5802	34.6471	34.9164	34.9014	33.8656	34.2737	34.8717	35.1811	34.1864	35.3173	35.8035	34.0657	34.7865	33.6333	35.0936	35.2001	34.3352	33.8794	33.7804	33.9013	33.9019	33.9129	36.1642	35.1153	34.2158	33.9584	34.2566	34.9213	35.8697	34.9517	34.6871	34.7332	34.4987	33.9964	34.5058	34.4583	34.2482	33.6382	34.7975	34.2002
P01011	Alpha-1-antichymotrypsin	SERPINA3	37.328	36.4126	38.5747	37.824	37.8384	37.8685	36.2461	36.9273	37.7189	37.9775	37.6381	37.7129	37.064	37.0154	37.7785	37.1083	37.6567	38.0658	37.5963	38.2102	37.3	37.6135	37.5876	35.9159	37.3965	36.9731	35.6754	36.3688	37.7755	38.1108	36.7929	36.8235	36.9218	38.2445	37.5391	37.8989	37.5807	37.7884	37.6582	37.9401	36.8983	37.4731	37.1623	36.9705	37.1569	37.2914	37.7004
P01019	Angiotensinogen	AGT	33.4799	34.2884	33.9173	34.3862	33.1152	33.727	33.0442	33.4675	33.6103	34.167	33.0399	34.3519	33.3802	34.7474	33.6018	33.7578	33.6647	33.3046	33.4758	33.9323	33.2263	34.4185	34.0642	32.9226	33.8453	33.0884	32.954	33.6175	34.4673	34.0306	34.966	32.9063	33.3928	33.1381	33.4542	33.4125	33.4122	33.4083	34.0416	34.4303	33.7414	33.7315	33.5191	34.7873	33.5372	33.4369	33.5163
P01023	Alpha-2-macroglobulin	A2M	33.09	31.6638	32.6232	33.33	33.316	32.7744	31.3987	31.5314	33.8896	33.6315	32.906	33.1408	31.8612	31.6754	33.0747	33.7475	32.9947	34.0113	33.4876	32.851	32.4493	33.1202	33.5501	32.2947	33.1574	33.4391	31.5046	32.6261	32.2329	31.9837	33.768	32.6463	33.3827	32.2322	32.5473	33.5607	33.6203	32.7556	32.6561	33.3257	33.8511	32.7645	33.6979	32.3231	31.5749	32.5255	32.5864
P01024	Complement C3	C3	40.1664	38.0393	40.1147	40.274	40.4367	39.9372	38.1112	39.9876	39.958	40.1129	39.6405	39.5661	39.394	39.756	40.1463	39.4078	39.8529	40.1359	39.6588	40.2562	40.0523	39.4238	39.6705	37.6921	39.7074	39.3591	37.8096	38.1629	39.7411	40.453	39.7957	38.1411	39.5423	39.5718	39.821	40.0674	39.6499	40.0352	39.8295	40.0739	39.5077	40.0121	39.647	39.4746	39.9548	39.9174	40.1814
P01031	Complement C5	C5	35.6687	33.7222	35.9839	35.7067	35.6514	35.6386	34.5071	35.4935	35.5885	35.3343	35.8577	35.3766	35.2653	35.1111	35.5669	35.3217	35.5931	35.7444	35.4977	35.9058	35.5607	35.035	35.1675	33.8738	35.3097	34.9276	33.6962	33.7987	35.6626	36.1547	35.7315	34.0008	34.9952	35.6231	35.5865	36.0738	35.7093	35.4556	35.5486	35.5824	35.1188	35.7867	35.4305	35.5677	35.6915	35.4366	35.5992
P01033	Metalloproteinase inhibitor 1	TIMP1	28.8822	28.718	30.0664	29.1061	29.0227	30.1984	27.3044	28.789	28.8418	28.0876	30.394	29.0477	28.2027	29.0599	28.4523	27.6124	28.4198	29.049	29.5734	28.781				28.7557	28.8211	29.6261	28.1614	28.9115	28.6271	29.0739	28.4932	27.9677	29.4342	29.4541	27.9386	28.9261	28.5989	28.4712	28.968	28.8145	28.7768	29.8355	28.62	29.375	28.6134	27.4936
P01034	Cystatin-C	CST3	32.5434	29.4423	32.6966	33.1519	33.2411	33.5503	28.9491	32.7834	30.8027	33.1921	30.1579	31.2788	28.0616	31.3782	31.1185	26.9209	33.3342	33.7988	33.0482	32.0298	33.8379	30.5861	32.9684	29.2731	31.2487	33.2643	30.8665	29.7007	34.4879	33.7149	33.4284	30.3811	31.6649	30.2979	31.4948	33.3265	33.1357	34.9516	32.9815	32.1015	32.508	33.4918	32.4847	31.8788	31.2069	32.5242	33.0019
P01042	Kininogen-1	KNG1	37.1052	36.3179	36.9739	37.4656	36.9537	36.3603	36.048	36.7453	36.6952	37.1431	36.7298	36.5212	36.7971	37.2677	37.3343	36.438	37.1306	37.4185	36.6182	37.0414	37.4454	36.7258	36.826	36.6369	36.9717	37.0656	36.3237	36.4235	36.8426	37.1836	37.4108	36.2053	36.6814	36.4819	37.1524	36.8388	36.4194	37.2415	36.8965	37.093	37.1025	36.87	36.4982	36.9144	37.2444	36.9653	37.151
P01344	Insulin-like growth factor II	IGF2	33.756	30.9658	33.2657	33.4539	32.5148	32.1179	28.904	33.1736	33.0421	32.8973	32.5058	32.8188	31.9418	33.032	33.1444	31.7117	33.5469	32.6955	33.1001	32.6576	33.2018	31.5669	32.5184	29.8177	33.0227	32.9227	31.1896	32.4618	33.4056	33.1471	34.2116	30.3907	33.166	32.2509	32.452	33.3376	33.8039	33.5869	33.2563	33.1646	33.8331	32.9131	32.8113	32.4477	33.5523	32.8564	32.5795
P01591	Immunoglobulin J chain	JCHAIN	31.935	29.5284	31.1219	30.1446	32.3335	29.9725	29.5229	29.6154	30.5168	30.5627	30.9616	31.8165	26.527	30.9754	31.1244	27.0674	31.9673	33.331	31.5209	31.7636	31.4796	30.4427	30.8861	31.0129	31.2176	30.2908	30.374	30.4738	30.8915	32.2027	30.5663	31.2826	30.1492	30.5953	31.0611	31.9151	29.9951	31.4089	31.7151	29.745	30.314	31.6488	31.5653	31.1882	29.8942	30.6299	31.5511
P01834	Immunoglobulin kappa constant	IGKC	33.2122	31.0198	31.3986	29.7509	33.8217	32.341	31.1534	30.6775	31.339	30.915	30.7989	30.2625	28.928	32.1705	31.387	31.3331	32.2323	33.6987	32.0902	31.6965	32.7199	28.422	31.052	32.9722	32.3983	29.6688	31.8516	31.9784	31.9847	31.7434	31.4371	32.0664	31.1878	30.62	30.7659	31.986	32.2553	31.8175	33.0011	30.1661	31.3548	31.8003	31.7212	32.4478	32.2254	31.0606	32.818
P01859	Immunoglobulin heavy constant gamma 2	IGHG2	35.6118	30.5004	32.7707	32.2377	35.4992	32.7252	32.2666	32.857	32.9086	33.1835	31.9414	32.4179	29.934	31.0165	33.5463	31.2053	33.644	34.7419	32.8195	34.1567	34.0881	28.4522	32.1293	34.6197	32.4989	32.1173	33.2409	32.9615	33.3979	34.0816	33.7508	33.5047	32.2629	31.5082	31.9892	34.0797	34.0472	33.5499	33.5531	32.8352	32.6752	33.2696	33.2717	33.2799	33.8509	31.3955	34.5899
P01871	Immunoglobulin heavy constant mu	IGHM	31.5941	29.0188	31.2017	28.9861	33.1771	29.7277	31.5594	29.794	30.4415	31.4656	30.082	31.72	30.4172	31.0564	30.7179	31.1288	32.8823	34.0652	32.5437	32.361	31.6983	30.1314	30.4091	33.3342	33.0744	31.5581	31.3512	32.3247	31.623	32.4516	31.1143	32.9095	32.588	29.9782	29.9068	31.7561	30.9002	30.8155	31.9574	31.8804	32.1038	31.8894	33.1792	30.7707	31.8586	30.9592	30.4374
P01876	Immunoglobulin heavy constant alpha 1	IGHA1	34.317	34.2937	33.7382	31.8143	35.2421	34.472	34.0565	32.307	33.2122	32.5046	32.4855	32.1908	30.5323	34.144	32.1521	32.5529	34.1186	34.7411	33.3335	33.8393	34.2959		32.7468	33.8187	33.9141	31.7543	34.8513	33.7819	33.6315	33.1615	32.6016	34.0316	32.3961	33.2739	33.0804	33.6676	34.0934	33.198	34.6099	32.2373	32.7884	33.5515	33.5512	34.1104	33.7198	32.4541	33.8793
P01877	Immunoglobulin heavy constant alpha 2	IGHA2	30.1009	28.4409	29.1364	28.0211	30.9265	31.1741	31.0278	29.404	29.1027	27.991	28.0153	28.7117	27.2504	26.9337	27.6554	29.2191	29.9318	29.6427	29.5521	29.4566	30.2252		29.1006	31.3483	29.2715	26.6925	31.0008	30.2901	29.4205	29.8462	28.3134	29.3549	29.0388	28.5967	28.9355	30.1184	30.2654	28.8662	30.3714	28.2142	29.403	29.8912	29.1233	28.2877	30.4159	28.8456	30.3189
P02647	Apolipoprotein A-I	APOA1	40.7505	37.4756	39.7009	39.8999	39.7067	39.8232	38.0565	39.955	40.2831	39.1191	39.5943	39.5101	38.9166	39.4082	39.4341	38.8578	40.7624	40.0583	39.9111	40.1293	40.2112	40.3351	39.5848	37.6244	39.9669	40.0798	37.7208	38.0212	40.3708	40.8827	40.6713	37.4834	39.202	39.5425	39.2024	40.5831	40.1721	39.798	40.8304	40.5729	40.1504	40.527	39.9153	39.9326	39.5537	40.4183	40.1743
P02649	Apolipoprotein E	APOE	36.8529	31.3284	35.9887	36.529	35.8189	36.5166	30.4859	35.0311	35.0443	36.6784	34.8942	34.2558	31.752	34.9565	35.0277	30.4605	35.8232	36.6149	35.7316	36.1351	36.6909	33.7936	36.1892	32.4311	34.4421	35.7329	32.3466	32.7144	36.9958	37.0848	36.0344	33.0448	35.0309	33.7995	35.0283	37.3943	35.2576	36.9782	36.7868	36.632	34.8077	36.3647	35.6316	34.2355	34.8413	36.4803	36.421
P02652	Apolipoprotein A-II	APOA2	39.162	36.8563	39.1111	39.4323	39.1278	38.119	36.4973	38.8353	39.5535	39.1173	38.8536	38.7536	38.5266	39.5562	38.8912	38.8648	38.1164	39.3201	38.3011	39.0274	39.6071	38.0094	38.3599	36.253	38.7446	38.9195	36.8316	36.3105	38.6356	39.0445	38.9404	36.3318	38.0519	38.0709	38.9116	39.0117	38.4151	38.7825	38.9224	39.0263	38.2981	38.3751	38.471	39.1387	39.0335	38.9156	39.5348
P02654	Apolipoprotein C-I	APOC1	34.704	29.7884	33.5929	34.7971	33.3632	34.4912	31.7584	34.5173	32.8067	33.5506	33.0647	33.6853	33.0552	34.4388	33.1163	32.8675	34.3917	34.2871	34.1808	35.595	35.8029	33.9321	34.7756	33.0827	34.2545	35.7987	33.9899	33.8227	35.943	34.8394	35.2378	32.424	34.6297	33.962	33.4881	35.7482	33.6746	33.617	34.9042	36.5215	34.2697	34.763	34.9055	34.8138	34.592	35.2965	35.1522
P02655	Apolipoprotein C-II	APOC2	36.3009	32.8975	35.339	36.002	35.2548	36.1553	33.1266	36.417	34.5951	35.5417	35.3874	35.1794	34.4848	36.5054	34.6992	34.7114	36.3602	35.2617	35.1126	34.7591	36.6871	36.0013	36.4131	34.2045	34.2488	35.4433	31.2336	32.6681	36.278	35.7348	36.5213	31.9691	35.0223	34.2009	36.0437	35.9934	34.5089	35.1808	36.3783	35.7046	33.9951	35.6216	34.7683	34.6551	36.1659	35.5787	35.9506
P02656	Apolipoprotein C-III	APOC3	36.8048	29.9088	35.2865	36.7758	35.979	36.9072	34.1394	36.344	34.7155	36.6353	35.5911	35.0502	35.3702	37.8042	36.7091	34.2252	37.2895	36.799	35.4502	36.075	38.6225	36.1368	36.9049	34.5289	35.5834	37.0577	34.7999	35.1489	38.0731	37.3104	36.7608	33.1547	35.5353	34.6403	36.5124	36.6742	35.7275	36.389	37.1212	36.0102	35.2397	36.4338	35.3129	35.486	35.9224	36.1884	37.4813
P02671	Fibrinogen alpha chain	FGA	35.3489	31.5906	35.4377	35.5461	35.2356	35.7126	30.6167	33.8982	34.3059	33.9601	36.6259	33.3901	31.5303	34.3913	33.9085	31.1064	35.8744	35.1803	34.3968	34.8348	34.2359	34.3132	35.045	32.0149	32.5484	34.3316	32.3909	33.1638	33.9876	35.7919	36.9392	33.2335	34.1112	33.5393	34.8544	34.5649	34.5872	35.4513	35.098	34.6002	33.8638	34.9159	34.7994	33.8227	33.1878	34.2784	34.4801
P02675	Fibrinogen beta chain	FGB	34.662	30.7975	34.4531	34.2974	34.6619	34.478	33.0671	33.3139	33.4609	32.3233	37.341	32.5337	32.9974	33.5307	33.2919	33.1349	35.3526	34.3928	34.2093	32.8175	33.3025	34.8025	33.9642	32.7922	31.8899	32.6141	32.158	32.9573	32.4881	34.4475	32.5227	34.5014	33.6654	32.1862	34.1235	32.9595	34.0679	34.0736	33.8632	33.0105	33.3799	33.4812	34.2177	33.2406	32.1937	33.2984	33.7608
P02679	Fibrinogen gamma chain	FGG	34.5792	30.9278	34.3786	34.1737	34.5997	34.6238	32.6303	33.3585	33.4794	32.925	37.2885	32.8628	33.1697	33.8336	33.4587	33.5072	35.1056	34.3431	34.0472	33.2274	33.4139	34.5798	33.8729	32.5629	32.5911	32.7995	32.2974	32.8006	32.8815	34.5154	32.708	33.636	33.3876	32.9578	34.1078	33.0924	33.9349	34.0237	33.8318	33.5077	33.1892	33.6591	34.0611	33.6545	32.583	33.0862	33.8788
P02741	C-reactive protein	CRP	34.1594	36.255	37.5436	35.8055	36.8107	36.5676	34.5991	35.0982	37.0229	33.115	36.5939	35.7503	33.912	35.7303	36.1547	36.7562	36.2877	35.4061	35.9747	35.612	33.718	37.5028	36.116	32.4794	29.4984	31.5521	31.9469	35.5195	31.8431	36.8716	36.6815	36.2165	33.6043	35.8799	35.0781	35.6908	36.1049	35.5873	35.0021	30.934	32.9008	35.1284	34.6868	35.7359	33.7245	33.9964	35.3281
P02743	Serum amyloid P-component	APCS	33.8135	32.9706	33.0898	32.3209	30.7275	32.5839	27.0573	31.1663	31.1927	30.5441	31.5553	31.6989	31.1787	31.9728	32.1897	29.7449	33.4591	31.5323	31.899	33.0348	32.9864	32.6869	32.3633	31.65	31.5692	30.0016	31.2749	31.6552	34.3647	33.8672	32.205	31.9896	32.6206	32.2854	31.4212	32.5948	30.8234	32.3006	35.1771	32.2002	31.5738	34.2928	31.3529	31.9869	33.0152	32.2009	33.2714
P02745	Complement C1q subcomponent subunit A	C1QA	28.4	24.758	27.9192	27.9334	28.9125	28.8564	26.7205	28.8169	28.0537	29.0438	27.7205	28.2117	27.6451	28.7848	27.8413	28.5539	26.6818	27.6481	28.8668	28.2661	28.1184	27.7111	26.8758	26.1326	27.6681	28.578	27.5882	26.6636	27.2536	27.3562	29.1451	27.1419	28.1895	30.1344	26.5039	27.1607	29.4225	26.6562	27.0421	27.6827	27.2356	27.6389	28.3502	28.2212	28.0006	26.9661	27.2417
P02746	Complement C1q subcomponent subunit B	C1QB	28.9501	26.116	28.2049	27.958	28.9035	28.9774	28.1253	29.4933	28.6704	29.2636	27.4272	28.1222	28.0383	28.7635	28.1602	28.8396	27.5982	28.2488	29.4583	28.164	28.5666	28.2027	27.2504	27.0915	27.7613	29.1767	28.4855	27.5373	27.8638	27.6292	29.3488	28.7576	28.4637	30.0761	27.8964	27.7665	30.0198	26.7893	27.873	28.5836	27.4856	28.1662	28.0176	28.7287	27.823	27.2424	27.785
P02747	Complement C1q subcomponent subunit C	C1QC	29.7169	27.7729	29.1543	28.4453	29.4464	28.9814	27.3184	29.3782	28.8893	29.3795	28.8065	28.988	28.6745	29.552	28.717	29.6123	28.0051	28.8065	29.5585	28.9816	28.9303	28.2727	28.1214	28.3906	28.2723	29.5455	29.4979	27.1369	28.3558	28.2764	29.9312	28.6796	28.8162	30.9745	27.867	28.5805	30.3063	27.8294	28.3591	28.5693	28.0207	28.693	29.2139	29.1242	29.0013	28.0799	28.65
P02748	Complement component C9	C9	36.7782	34.8598	37.0395	37.5496	37.0536	37.0269	34.2546	35.7902	35.9586	37.1091	36.1507	35.4977	34.9403	36.3575	36.4879	35.0616	37.4996	37.3982	36.6188	36.9212	36.3399	36.0648	36.7755	33.4533	35.0407	35.5284	33.6081	34.3379	36.0269	37.8148	36.5174	34.4359	36.3626	35.5734	36.4182	37.5201	36.6931	37.8032	37.0469	35.831	35.1103	37.0057	36.498	35.9547	36.2249	36.4942	36.9618
P02749	Beta-2-glycoprotein 1	APOH	39.1683	36.3132	39.2755	39.1926	38.3423	38.2259	36.7069	38.4632	38.5221	39.1322	38.0328	38.0817	38.2353	38.6347	38.9841	36.1067	38.7605	39.6271	38.0327	38.637	39.1187	38.2608	38.9777	36.8704	38.672	37.2168	36.978	37.2671	38.4733	39.5391	39.2237	37.5256	37.5352	36.7673	39.1414	39.3387	38.6691	39.7699	39.5137	37.7523	37.8078	39.1442	37.87	38.168	37.9981	39.1071	39.2648
P02750	Leucine-rich alpha-2-glycoprotein	LRG1	33.2078	33.7795	34.9187	33.7998	33.4953	34.0801	33.1015	33.0141	34.9369	33.3524	34.553	34.4871	33.0082	33.0531	33.1435	33.7878	34.8178	34.434	34.1377	34.7016	32.4398	34.3285	33.9243	33.3726	33.0904	32.9616	32.9371	33.7335	32.9737	33.7567	33.3451	33.8997	33.5347	33.4305	33.8314	33.978	34.4785	33.9897	33.7198	33.4532	32.9331	33.4533	33.7082	33.7058	32.5401	32.8266	33.0743
P02751	Fibronectin	FN1	37.2816	34.272	36.1196	36.7689	36.461	36.2399	35.7095	36.2128	35.667	35.0656	38.7279	35.7181	36.2935	36.2	35.7117	35.8461	37.3695	36.4568	34.9945	36.2424	36.1991	35.4473	36.4473	35.2497	36.424	36.856	35.5216	35.5808	36.7917	37.083	35.0687	35.5491	35.7535	35.8071	36.0285	37.0888	36.1775	36.4826	36.0521	36.2659	36.3262	34.8045	36.1174	36.0176	36.6862	36.3982	36.4096
P02753	Retinol-binding protein 4	RBP4	35.9694	32.5165	35.6787	36.1135	35.3763	34.9013	33.5096	35.8273	34.802	36.1777	35.4452	34.9782	35.6177	35.8285	36.3674	34.8146	35.2983	36.3704	34.2557	35.4771	36.8583	34.3089	34.8797	33.1118	35.6842	35.4328	33.7843	33.4951	36.6026	36.0631	35.6573	32.66	33.8461	35.3865	36.1469	35.8199	34.9701	36.3227	35.1458	35.6032	35.2476	35.3821	34.574	35.3684	35.911	35.6434	36.3818
P02760	Protein AMBP	AMBP	38.5256	36.9745	38.1396	38.5574	38.5207	38.412	35.6779	37.4224	38.3094	38.3354	37.7574	37.6989	37.0655	37.8557	38.0131	37.3604	38.3453	38.7947	37.4099	38.1115	38.7049	37.6038	38.1651	36.3193	37.381	37.7653	36.4992	36.6135	38.3316	38.8201	38.2364	36.7188	37.1209	37.84	38.2475	38.6772	37.563	38.7105	38.8453	38.4237	37.7852	38.3204	37.4223	37.681	38.1574	38.6098	38.4967
P02763	Alpha-1-acid glycoprotein 1	ORM1	34.1309	34.2583	35.3258	33.9807	34.0721	35.3838	33.6165	32.8273	33.8601	34.4893	33.0117	33.8264	33.5001	33.4924	33.7375	32.4233	34.9349	34.3786	35.1594	34.3895	33.1325	35.5028	35.9921	33.4826	32.0459	33.4835	32.4667	33.7137	33.812	34.8947	33.2185	34.1701	34.0501	33.3137	34.3746	35.4153	35.0819	34.9595	34.3131	33.3899	33.5247	33.3283	34.3012	32.1676	33.2635	32.9797	33.4989
P02765	Alpha-2-HS-glycoprotein	AHSG	38.8876	36.8693	38.3544	39.8834	39.525	38.0836	38.2473	38.7771	39.2868	39.1671	37.8287	37.5886	38.5237	39.507	39.1269	38.0372	38.6859	39.6159	38.6794	38.8955	40.042	38.1602	38.1941	37.5641	38.9028	38.8941	37.5824	37.1608	38.2617	38.8672	39.2027	37.6835	37.8461	37.1617	39.1384	39.1425	38.4669	39.5102	39.1463	39.3165	38.5335	38.9929	38.3502	38.1631	39.5928	38.8379	39.3761
P02766	Transthyretin	TTR	38.6127	35.4158	37.9596	37.6847	37.9575	37.1599	36.7583	37.9077	37.4766	38.1613	37.6487	36.7801	37.1488	37.0743	38.2031	36.9514	37.2594	38.2438	37.4413	38.4572	38.2667	37.3427	37.3058	36.8154	38.4227	37.9665	37.1778	36.8848	39.6415	38.6012	38.2555	35.9079	37.6128	36.221	37.6903	38.024	37.8715	38.0527	38.5346	38.5881	38.0221	38.8635	37.5514	36.6569	37.2767	38.1032	38.5196
P02768	Albumin	ALB	40.2156	38.7124	40.2837	40.6726	39.6569	39.8529	37.4505	39.1784	40.0246	40.2491	38.6833	38.6526	38.5688	38.5738	40.0207	38.1955	39.2568	40.3767	39.4441	40.1665	40.4846	39.1001	39.7791	37.5124	39.9153	39.6948	37.5228	37.6433	40.2353	40.3972	40.4735	37.726	39.1966	38.3466	39.234	39.8539	39.1208	40.7176	40.0428	40.6554	40.1833	40.7208	39.653	38.5504	39.5346	40.1877	40.2087
P02774	Vitamin D-binding protein	GC	39.0155	37.2014	39.1737	39.564	39.1587	37.7236	37.1427	38.6676	39.167	39.151	38.0928	38.2812	38.1195	38.7968	38.9027	37.6061	39.1948	39.1008	38.6786	38.9915	39.0878	38.2911	38.89	37.0513	38.7867	38.4778	37.1852	37.1608	38.6971	39.4251	39.517	36.8976	38.08	37.7921	38.6931	39.2952	38.6598	39.5463	39.1487	39.1226	38.2983	39.277	38.5328	38.0784	39.0497	39.0462	38.873
P02775	Platelet basic protein	PPBP	38.1669	31.2728	38.0865	38.7019	37.3011	38.0466	33.041	37.5333	36.4512	37.5054	35.4024	34.4743	33.8923	35.8154	36.0642	31.9485	38.0515	38.0696	36.912	37.2237	38.8366	33.4872	35.1444	34.476	36.1943	37.8984	34.1691	33.1951	38.2755	38.4056	37.9378	34.2865	36.3574	32.587	35.5805	37.3423	35.9325	36.427	36.7215	37.7329	36.9688	38.4313	36.9806	33.673	36.325	36.3095	37.2948
P02776	Platelet factor 4	PF4	31.0618	30.366	30.7343	30.6064	29.8587	31.1397	29.9384	30.6308	29.8121	28.5349	30.6069	30.1424	30.0704	31.4063	29.8343	29.8841	30.0387	29.3973	29.3282	29.401	31.3006	29.9901	28.1026	31.2116	30.1331	30.8353	31.997	29.8927	30.881	30.1351	29.0729	29.1934	29.8677	30.3215	28.135	29.4268	30.2391	26.7801	29.2793	31.5657	30.0786	30.7788	30.1487	30.0692	29.5248	28.4409	29.7321
P02786	Transferrin receptor protein 1	TFRC	30.4278	30.7709	30.0464	30.3875	30.2413	33.1143	31.3415	31.0803	30.0448	31.2306	30.3555	30.3227	29.9872	30.7163	31.1504	30.7553	31.0321	30.3315	30.0919	30.2424	30.7511	30.2236	29.7305	30.4982	30.3966	32.157	30.7244	31.417	31.235	30.8323	29.235	30.6668	30.9425	31.7401	31.0758	32.6606	32.1384	30.9648	30.7102	32.3135	30.6322	30.6945	30.7773	31.5824	30.6247	31.1815	30.4467
P02787	Serotransferrin	TF	33.901	33.0941	33.2213	34.102	33.814	33.0798	32.9631	33.1636	33.9459	34.2776	33.1151	34.2447	34.3109	33.5607	33.988	33.4455	34.1413	33.6856	33.5986	33.9728	34.3442	33.741	34.2898	32.7239	34.1418	34.1571	32.746	33.2556	35.2128	33.5161	33.9487	32.3445	33.3265	33.7023	33.614	33.8103	33.407	33.9523	33.713	33.9611	33.6199	33.6941	33.8681	33.8682	34.1852	34.1062	34.0763
P02790	Hemopexin	HPX	39.9726	39.8925	40.7219	40.5005	40.1738	39.7461	39.9621	40.0228	40.3139	41.0589	39.7603	40.3656	39.8601	40.089	40.4588	40.1196	40.3395	40.3646	39.8104	40.8143	40.3789	39.8352	39.9813	39.8673	40.7395	40.1195	39.5517	39.6277	40.5807	40.654	40.1543	39.6555	40.2457	40.5409	40.6003	40.4628	40.5431	40.6455	40.0947	40.9171	40.578	40.4461	40.0224	40.2954	40.1496	40.533	40.2163
P03950	Angiogenin	ANG	31.6206	24.9956	30.8356	31.5014	30.8989	31.6971	28.0534	30.4108	30.4701	31.1872	32.3564	31.1786	29.1004	29.9665	31.3644	22.4449	31.8113	32.2546	31.0629	29.9827	31.8431	29.1219	30.8623	30.6054	29.1186	30.0936	30.9195	30.8895	32.0873	32.0456	31.3507	31.1833	30.5624	29.8488	28.8163	30.8842	31.0869	32.6228	31.6992	29.842	30.6233	31.4597	30.3089	30.5828	33.8302	31.1916	31.8694
P03951	Coagulation factor XI	F11	32.1625	31.5025	31.8962	32.0789	31.8381	31.4904	31.5521	31.8237	31.8317	32.5473	31.564	32.6711	32.141	32.2994	32.4352	32.147	32.5873	31.7707	32.088	31.3065	32.2302	32.4097	32.2607	31.2173	31.8754	32.1567	31.0012	31.1669	32.6484	32.4435	31.6645	30.9822	31.9558	32.4411	32.0092	32.4128	31.9223	31.9839	32.5788	32.2284	31.7095	32.1117	32.0399	32.2378	32.2496	32.3052	32.1124
P03952	Plasma kallikrein	KLKB1	34.8612	32.8691	34.5611	34.6829	34.5581	33.5249	34.0381	34.6996	34.7396	35.0554	34.157	34.6936	34.6492	35.1067	35.0836	34.3867	34.7742	34.5796	34.1057	34.5291	35.0791	34.4416	34.4312	33.9484	34.3579	34.8893	33.7256	33.8098	35.3313	34.7324	34.8672	33.528	34.2893	34.6609	34.8789	35.157	34.2719	34.4538	35.1713	35.0945	34.8891	34.7564	34.595	34.8737	35.125	34.9188	34.7826
P04003	C4b-binding protein alpha chain	C4BPA	37.1218	34.7028	36.9961	36.7663	36.8604	36.6991	36.1221	36.5124	35.8582	36.8955	36.4639	36.0625	36.1451	35.9085	36.9166	35.2577	37.5916	36.8521	36.643	37.0482	36.8779	36.6135	37.3858	36.2702	35.8726	36.4809	36.4779	36.6016	36.8669	37.3513	36.0634	36.8404	37.3536	36.0677	36.6328	37.6096	36.7498	36.7934	36.8404	36.38	36.5902	36.8149	36.8639	36.0829	36.1231	36.7753	36.6148
P04004	Vitronectin	VTN	38.592	34.8652	38.3767	39.4296	38.3301	38.1011	35.7134	37.592	37.8246	38.6451	36.0131	37.054	36.9217	38.0318	38.5287	37.2472	38.6802	38.7839	37.173	38.1712	38.2881	37.6777	38.1979	35.3779	37.6631	37.8288	35.8342	36.4404	38.2056	38.4241	38.8868	36.0782	37.02	36.9364	37.9016	38.1896	37.7008	38.1719	38.7139	38.0204	37.6663	38.2798	37.4429	37.474	37.3124	37.997	38.1822
P04040	Catalase	CAT	29.9226	31.6582	30.0744	29.9479	29.0808	29.1735	29.631	30.2675	29.6158	29.0566	29.833	30.1311	28.3338	29.2072	30.747	29.9258	29.9508	29.5098	29.8015	29.1366	28.8423	31.3912	28.3986	30.7163	30.2447	30.0489	30.6946	30.0811	29.6247	29.1943	30.4643	29.6639	28.9973	29.1928	28.0243	29.1706	30.0864	27.3481	29.1725	29.9152	30.1591	30.7804	29.8367	30.0193	30.1352	28.0102	29.893
P04070	Vitamin K-dependent protein C	PROC	31.1735	29.8895	30.8078	31.1038	31.2865	30.7804	31.1986	31.4753	30.316	30.5737	31.1496	30.7573	30.9709	30.9311	31.2674	30.6827	31.631	30.7599	30.2421	31.1777	31.6466	30.3416	30.9816	30.5066	31.3449	30.9671	30.2193	30.1682	31.5377	31.5402	30.6955	29.8841	30.5034	30.7878	31.3509	30.8663	31.132	30.9057	31.2043	31.6918	30.9521	30.8136	30.5197	31.2406	31.3357	31.2439	30.3452
P04075	Fructose-bisphosphate aldolase A	ALDOA	34.1073	33.554	33.7928	33.2339	33.207	33.7342	32.6462	33.556	33.2736	31.8912	33.5221	33.3457	32.5365	33.1002	32.801	33.0449	33.5559	33.0778	33.0574	33.3057	33.3417	32.2026	31.4723	33.3152	33.3492	33.8084	33.2109	32.5547	33.5331	33.0795	31.7084	32.4352	32.9125	33.3507	32.0556	33.0795	33.3481	30.997	32.925	33.2545	33.194	33.924	33.3384	32.9085	33.1642	32.131	32.7434
P04114	Apolipoprotein B-100	APOB	37.2978	35.3319	35.6193	36.1081	36.0593	37.1286	35.4086	36.7453	35.8044	35.6081	36.4069	35.7194	36.7512	35.7643	36.354	36.5057	36.7164	36.3162	35.9322	36.5877	36.9292	36.7359	37.5402	35.4186	36.2277	36.1108	35.5788	35.5459	36.9341	36.8444	36.2329	35.37	35.9774	36.0535	35.2143	37.2836	36.3527	36.0281	37.2667	36.2521	34.7902	36.1072	35.8503	36.706	35.4288	36.9453	36.9116
P04180	Phosphatidylcholine-sterol acyltransferase	LCAT	32.8074	29.8838	32.0752	32.5194	32.2889	31.8135	31.6933	31.6815	32.2243	32.3434	31.7667	32.4149	31.8355	32.5021	32.4121	32.2433	32.491	32.2733	32.0278	32.0787	32.8821	32.3408	32.232	31.5673	31.8783	32.563	31.6333	31.7604	32.2562	32.5862	31.6947	31.9342	32.0823	31.8649	31.9849	32.6516	31.6902	31.9808	32.483	32.456	32.508	32.4233	31.9823	32.4562	32.0107	32.3229	32.3409
P04196	Histidine-rich glycoprotein	HRG	37.4394	34.5108	36.9792	36.8066	36.9316	36.5115	35.4067	36.3787	36.8523	35.972	37.0566	36.7184	36.4418	36.902	36.6248	36.5583	37.3375	36.8995	36.3348	37.2308	36.9532	36.5093	36.5857	35.7456	36.9412	36.8057	36.3088	35.9248	36.9069	37.5488	36.1832	35.8303	36.3583	36.3248	37.1683	36.8496	36.1814	36.9068	37.1763	37.5724	36.3811	37.1774	36.1662	36.0076	37.6342	37.4379	37.1187
P04217	Alpha-1B-glycoprotein	A1BG	37.8495	37.552	38.2754	38.4016	38.1165	37.7226	37.2393	37.8115	38.2054	38.6796	37.2716	37.7657	37.69	37.1049	38.1859	36.9636	38.4391	38.4914	37.8781	38.4785	37.7676	37.8823	37.8301	37.4686	38.0725	37.6095	36.6483	36.8182	37.9789	38.0636	37.9925	36.5878	37.3929	37.6339	38.3031	38.0246	37.7263	38.3055	38.5502	38.1572	37.8538	37.9217	37.3565	37.7921	37.994	37.3358	37.8825
P04264	Keratin, type II cytoskeletal 1	KRT1	35.2996	30.9927	32.0183	29.9699	32.5559	28.151		33.3012	32.4369	27.8969	31.4424	31.2281	28.8738	31.3381	33.1787	30.9792	34.324	31.1425	32.9046	31.6263	31.9065	31.6144	33.2292	30.6993	33.5856	29.4025	27.2512	29.2224	32.8568	34.8299	32.7903	30.714	31.1729	31.8042	32.5217	30.7768	33.3179	29.1575	31.3541	31.7678	31.3416	32.8927		31.9998	29.4729	28.3034	29.2087
P04275	von Willebrand factor	VWF	33.011	33.4216	34.0727	34.6157	33.544	35.0993	33.3674	33.2228	33.6937	32.8571	35.7451	34.7177	33.8079	33.9444	32.7139	33.7426	34.6842	34.6887	34.0485	33.675	33.6069	34.4286	33.5692	32.551	32.9376	33.3636	32.9616	33.9831	33.6349	33.9896	33.7418	33.5354	32.4956	34.1243	33.6928	33.9586	33.4016	33.3702	32.6114	33.0356	33.5403	32.5878	32.8426	34.377	33.5092	33.9554	34.4326
P04278	Sex hormone-binding globulin	SHBG	31.1382	29.7458	30.1134	33.4351	32.3728	32.9232	31.5779	30.8957	31.6705	32.6759	32.7924	31.8096	32.4978	33.1708	29.9371	31.3565	31.5776	33.1583	31.9127	32.172	32.8441	31.9725	33.171	30.9361	31.9669	33.0817	30.9968	30.9277	31.5261	31.3808	34.5451	30.6354	31.483	31.9221	29.9697	33.2513	31.5382	31.9563	32.2793	33.0485	29.722	31.8789	32.4124	33.4812	31.4635	31.6268	31.53
P04406	Glyceraldehyde-3-phosphate dehydrogenase	GAPDH	30.8196	30.413	31.2624	30.5341	30.5522	30.6351	30.8699	31.1829	30.5754	28.6096	30.6966	30.3638	30.0105	31.2737	30.4311	30.7834	30.1547	30.3776	29.8113	29.8887	30.9644	30.0199	26.9523	31.2752	30.4715	31.0466	31.0022	30.0576	30.9546	30.3518	28.5131	30.404	30.4885	31.304	28.9646	30.0687	30.8536	28.3065	29.6579	30.5406	30.7371	31.1823	30.5895	30.2314	30.5669	29.719	30.1989
P04439	HLA class I histocompatibility antigen, A alpha chain	HLA-A	32.6397	28.7853	29.8422	31.4952	30.5888	31.0863	26.8434	31.2014		31.2536	32.7148	32.673	26.861	30.5144	31.3166	23.9188	32.5798	31.5318	30.3563	31.2743	30.5357	31.151	31.1736	29.2534	30.4046	30.7131	30.5644	29.7002	32.4438	32.1082	32.1372	30.5926	31.4737	31.918		32.5544	31.5647	31.8808	32.7767	29.9296	31.5859	32.8662	31.0478	30.5479	30.9728	30.4491	31.774
P04792	Heat shock protein beta-1	HSPB1	30.3299		30.5126	29.8816	30.1696	31.1651	29.8299	29.0755	28.4192	27.5952	31.0723	29.1289	28.141	31.1099	29.5562	29.0758	29.0273	28.9711	28.109	28.5576	30.5565	28.3792		29.9982	29.9171	31.3481	28.9826	29.9744	29.8099			30.2993	29.972		28.7978	28.3062	29.7509		27.9409	29.9288	29.8233	29.6347	29.3422	29.8193	28.9821	28.2166	29.7078
P05019	Insulin-like growth factor I	IGF1	27.4709	27.3879	27.2042	27.5429	26.7571	25.8684	27.1138	26.6344	25.8573	26.7743	24.8211	27.0805	25.8375	25.5686	28.0359	26.5899	27.7359	26.9578	26.2978	25.7169	27.0711	25.4424	25.7762	26.2276	27.2082	26.296	26.3901	27.864	28.0588	27.5126	26.3998	27.1056	25.204	25.9112	26.561	26.7994	27.2217	26.9926	26.9206	27.0467	27.1575	28.1276	26.0913	26.5285	26.7896	27.5158	26.8399
P05062	Fructose-bisphosphate aldolase B	ALDOB	29.994	27.6358	30.9511	30.578	30.7468	30.6444	28.2043	30.9859	29.1088	32.4726	29.4361		29.0358	29.8632	29.7282	29.5114	29.2925	30.2738	31.4227		30.4553	30.7194	29.6374	29.4827	30.6209	29.5006	28.7761		30.0197	29.672		28.6822	29.4449	30.5587	29.1917	29.3295	30.2799	27.2885	31.4019	28.7087	29.8115	30.5504	29.6911	29.9872	30.177	29.4957	29.9024
P05090	Apolipoprotein D	APOD	35.4932	32.3487	35.7437	36.0461	34.8166	35.5308	33.0858	35.7334	34.7217	36.255	33.7917	34.1005	32.6942	35.1926	35.7146	32.3898	35.4789	35.9556	35.5804	35.7645	36.2318	34.6129	35.8216	34.9687	35.3043	35.2927	34.6725	34.9341	36.0874	37.0334	36.5262	34.1032	35.0468	32.9825	35.2167	35.8762	35.1146	36.4676	35.8199	36.0607	35.0151	35.889	34.6357	34.4935	35.3015	36.3373	36.3389
P05109	Protein S100-A8	S100A8	31.9409	31.622	33.0853	31.9539	31.3933	32.9734	32.8502	31.3923	31.3522	31.9674	29.9529	33.5417	24.1009	32.1794	33.8993	32.1258	31.9967	32.7495	32.3785	31.341	30.667	33.8781	33.5104	30.9111	30.6815	30.5143	30.8897	31.6135	31.1052	30.086	30.5795	32.4879	31.3392	31.2702	29.4464	30.4618	30.6117	32.7143	31.7837	29.0244	30.363	32.2682	32.4452	29.5703	30.8402	28.2813	32.5418
P05154	Plasma serine protease inhibitor	SERPINA5	31.9209	30.3853	31.4909	32.607	31.8016	31.2138	28.1725	30.913	30.7392	31.2569	32.4082	31.3129	30.2812	31.6948	32.0259	28.9239	31.9961	32.1815	30.8458	31.2944	32.0368	30.5033	32.0722	31.9196	31.3329	31.2333	31.2585	30.3333	31.9118	32.6221	29.4759	29.7672	31.3752	30.6716	32.3739	32.6161	31.2757	32.4573	31.3444	31.8469	31.2292	31.8518	30.6935	30.7842	31.9059	32.1484	32.056
P05155	Plasma protease C1 inhibitor	SERPING1	37.8318	38.0699	38.1302	37.8215	37.9119	38.0833	36.9771	37.398	38.147	38.4248	37.7939	38.6168	38.0847	37.8213	37.6941	37.8333	37.957	38.2708	37.6146	37.7648	37.6106	38.6074	38.4207	37.7696	37.5221	37.7236	37.2658	37.7564	38.2507	38.3413	37.1927	37.1946	37.6996	37.7881	38.1574	38.2297	37.5096	38.0163	37.5191	38.0119	37.5534	37.8529	37.5192	37.4423	37.6584	38.3541	38.1634
P05156	Complement factor I	CFI	35.5745	34.1842	35.6438	35.5321	35.6741	35.1507	33.827	35.1322	35.417	35.0362	35.3066	34.9566	34.9507	35.1442	35.3061	35.1114	35.9131	35.6655	34.9558	35.951	35.5351	34.9457	35.4248	33.6431	34.6087	34.6974	33.7806	34.0506	35.2322	36.0429	35.4325	34.5949	35.0132	35.2381	35.5602	35.6148	35.2981	35.7757	35.8797	35.552	34.9574	35.4321	35.3187	34.6324	35.1872	35.5025	35.6016
P05160	Coagulation factor XIII B chain	F13B	33.6071	32.3778	33.669	33.0689	33.1227	32.7104	32.3167	33.0127	33.0604	33.0186	35.213	33.4957	32.9598	33.5074	33.1243	32.9768	33.7595	33.3535	32.9234	32.8014	33.5839	32.5262	32.8594	32.1206	33.3829	33.2949	32.5301	32.4949	33.111	33.7238	32.5132	31.8729	32.7459	33.4418	33.1722	33.7025	32.9225	33.479	32.9686	33.2183	32.988	32.682	32.7856	33.5119	33.4258	33.2839	33.5062
P05362	Intercellular adhesion molecule 1	ICAM1	30.7473	30.8452	31.2434	31.2357	31.4116	31.8945	30.2119	30.3109	31.5532	31.2037	31.2581	31.839	29.8159	30.7795	30.9333	31.1856	31.4308	32.1036	31.0351	30.8154	30.7147	31.3048	31.2244	30.5293	30.3049	31.0023	31.0502	30.9386	31.4016	31.3776	31.0975	31.0934	30.7241	31.2296	30.7081	32.0988	31.004	30.8671	31.1461	31.0335	31.0478	31.9248	31.3699	30.7736	30.2971	31.0887	30.4634
P05452	Tetranectin	CLEC3B	34.4362	31.6769	33.4861	34.5142	33.8337	33.1401	33.1446	33.9377	33.9782	33.5215	33.6216	33.8575	33.4292	33.3275	34.3561	33.1404	34.399	34.6761	33.2422	34.2458	34.6183	33.3831	34.4033	32.6553	34.1875	34.391	32.4964	33.3842	34.6216	34.7713	33.8257	32.3621	33.5465	33.693	33.3275	34.7428	33.8929	34.9693	34.4082	34.9216	33.9737	34.677	34.2215	33.3905	34.29	34.9234	34.8424
P05543	Thyroxine-binding globulin	SERPINA7	34.651	34.0094	34.4579	35.7028	35.43	34.3003	33.7527	34.8398	34.9001	35.2962	34.6674	34.6626	33.8233	34.9506	34.4996	33.6805	35.0174	34.9505	34.7154	35.5395	34.6829	33.9649	34.3336	33.6969	35.0928	34.8506	33.7419	33.7481	35.1856	34.9499	35.6586	33.9287	34.3172	34.2433	34.5303	35.4529	35.1349	35.1091	35.6723	35.5642	34.6863	35.3856	34.8968	34.7813	35.0007	35.2852	34.8605
P05546	Heparin cofactor 2	SERPIND1	34.8837	32.1857	34.9305	34.8298	34.8323	35.0492	34.201	35.1451	33.8777	34.6808	34.4655	34.1909	34.6663	35.0277	34.7843	34.3237	35.1661	34.6125	34.7514	34.9871	35.3617	34.4902	35.0361	33.2057	34.1734	34.9385	33.736	33.9736	34.6863	35.3707	35.1297	33.6975	34.8104	34.4388	34.7608	34.8053	35.1956	34.7906	34.6182	34.3188	34.2341	34.7343	34.9523	34.8062	34.5981	34.5163	35.3502
P05556	Integrin beta-1	ITGB1	25.9458	26.2875	25.2831	25.9736	26.0266	25.2978	25.486	27.497	27.1393	25.4277	24.997	26.9684	25.6332	26.0887	26.3755	26.6004	25.6481	25.9557	28.545		26.9988	26.3734	25.4505	26.0001	26.2022	26.4031	26.0676	26.0593	25.941	26.0589	24.8509	24.8145	26.2166	26.9705	26.308	26.1399	26.5851	25.2753	25.7811	26.099	26.0366	26.5143	26.4581	26.0062	26.0973	26.2265	24.5191
P06276	Cholinesterase	BCHE	33.1152	30.969	31.8974	31.8498	31.7889	31.0469	31.8154	32.9252	32.8562	32.2695	31.7058	32.8255	32.0907	31.9773	32.6151	32.4082	32.7718	31.514	31.9558	32.5079	32.7575	32.3941	31.7841	30.7913	32.7835	32.566	31.2976	31.3958	32.9234	33.1144	31.8154	31.448	32.6256	32.5108	32.0841	31.998	32.3343	31.9678	32.7861	33.3885	33.1256	32.7968	32.467	31.8826	32.6982	32.8416	32.4609
P06396	Gelsolin	GSN	36.3779	34.3533	35.6922	36.0159	35.922	35.5396	35.441	36.0775	35.4646	35.1783	35.6914	35.6977	35.4045	35.352	36.0983	35.238	36.1436	36.1485	35.4869	36.1898	36.4991	35.1416	35.475	35.2577	36.4407	36.1416	35.283	35.5639	36.7714	36.4038	35.9608	35.0446	35.6569	35.5471	35.0801	35.9102	34.968	36.4817	35.9881	36.6381	36.0768	36.856	35.8771	35.5521	36.3724	36.2628	36.3519
P06681	Complement C2	C2	33.8406	33.6703	34.497	34.3975	34.1251	34.0856	33.1237	33.8227	33.8735	34.218	33.7849	33.9273	33.7892	33.6802	33.3161	33.7162	34.4556	34.1975	33.7261	34.1574	34.0125	34.0674	34.1814	33.48	33.3733	33.2947	33.4701	33.4263	33.9227	34.6026	34.0598	33.6876	33.7862	34.0682	34.0182	34.7059	33.8763	34.0179	34.4423	33.5442	33.4205	34.3875	33.6815	33.8948	33.6898	33.8497	33.8554
P06702	Protein S100-A9	S100A9	31.6672	31.2938	32.3808	31.152	30.481	32.8941	33.2003	30.5098	30.9209	31.0855	30.3403	33.6694		31.7338	33.358	31.8115	31.2727	31.9066	32.3748	31.1587	29.8451	33.4716	32.9931	29.6669	30.4571	30.1316	31.554	31.0856	30.6457	29.0047	30.2524	31.8434	31.6663	30.8016	29.0602	29.389	30.2771	32.1119	31.4164	28.7734	30.339	31.9549	32.717	30.1318	29.8289	26.5772	31.6348
P06727	Apolipoprotein A-IV	APOA4	36.6811	34.9115	36.6683	37.3738	36.8425	36.8556	35.088	36.021	36.9841	35.6454	36.5471	36.3136	36.1459	36.4969	37.4556	34.945	37.1795	37.2034	35.7665	37.236	38.1824	36.5583	37.3685	35.598	36.998	37.7336	35.8765	35.6988	37.362	37.4547	36.1132	34.9251	36.3091	35.4724	36.7807	37.9568	36.8216	37.642	37.4906	37.6951	37.3206	37.4596	36.6874	36.3962	36.6779	37.2548	37.7551
P06733	Alpha-enolase	ENO1	32.5659	31.1783	31.4866	31.9949	31.8578	32.1841	31.6548	31.9374	31.1513	30.0332	32.6395	31.5881	30.7619	32.1053	31.6086	31.8553	31.69	31.5523	30.5039	30.9512	32.2318	30.1439	29.2048	30.1755	31.5175	32.48	31.3293	30.7375	32.0386	31.522	29.6338	30.8624	31.4822	32.4932	30.3276	31.5356	32.1218	29.7787	31.14	32.6013	31.7169	32.5633	31.9976	31.7621	31.6782	30.737	31.4903
P06744	Glucose-6-phosphate isomerase	GPI	31.4505	31.8364	32.0972	30.939	31.1937	31.8379	31.1744	31.743	31.3764	29.9429	31.7819	31.132	30.517	31.0194	30.8207	31.632	31.2599	30.7617	30.8492	31.2888	30.9611	30.072		30.1851	31.3974	31.8816	30.5211	30.0874	31.4964	31.0785	29.8206	29.5451	31.2783	31.3438	29.8926	31.1146	31.6495	28.5339	30.0404	31.1954	31.2468	31.7738	31.4172	30.6185	31.053	30.2992	30.4403
P06753	Tropomyosin alpha-3 chain	TPM3	32.7807	30.3764	32.4451	31.5432	32.3914	32.0288	29.7452	31.0831	31.7742	29.9811	32.4102	31.9433	30.2335	32.0952	30.3865	28.9173	31.8912	31.4203	30.3201	31.4511	32.175	31.0472		29.5364	31.9015	31.9276	30.9509	28.8107	31.8735	32.047	29.9457	29.0424	30.4505	32.8078	31.0976	31.7581	31.1181	29.7376	31.2636	31.845	30.1213	31.7825	31.5147	32.0237	32.1125	31.072	31.4761
P07195	L-lactate dehydrogenase B chain	LDHB	32.5076	31.8077	31.9958	30.9462	30.6948	31.1945	30.3478	31.8157	31.4898	29.7462	32.0693	32.4023	30.9212	31.3211	30.7132	31.0172	32.3012	30.6269	30.9565	31.3624	30.733	31.3639	30.0898	30.3525	31.4497	31.6867	31.1568	30.2706	31.7814	31.183	30.1881	30.4836	31.0715	32.0596	30.5732	31.3979	31.9616	29.5047	31.7257	31.6253	31.0779	32.1208	31.4341	32.4828	31.672	30.4662	30.6158
P07225	Vitamin K-dependent protein S	PROS1	35.0482	33.3971	35.3359	35.121	35.3746	34.9881	34.0743	34.6609	34.4167	35.238	34.995	34.6235	34.3164	34.6004	35.1843	34.5023	35.7281	35.224	34.4692	35.2589	35.6778	34.8517	35.3599	33.7161	34.0409	34.7687	34.3279	34.2855	34.8879	35.523	33.9123	34.076	34.9287	34.5954	35.1696	35.6041	34.9564	35.3238	34.913	34.8493	34.6292	34.8855	35.0482	34.4864	34.5282	35.1787	34.6689
P07237	Protein disulfide-isomerase	P4HB	33.3754	29.0699	32.5118	32.5189	32.496	33.1605	26.4017	32.7868	32.6871	30.4619	30.0354	31.5976	25.2434	31.8364	32.9654	25.8334	32.9655	32.6789	32.2654	31.9649	32.7532	30.3553	32.7891	30.3302	31.5504	32.9721	30.9657	31.4623	33.445	33.1178	30.1089	31.4708	31.9503	32.0547	31.3855	32.3142	32.4193	31.4233	32.1289	32.4482	32.2942	33.2554	32.5779	31.7035	32.3225	31.484	32.271
P07333	Macrophage colony-stimulating factor 1 receptor	CSF1R	26.3621	28.2464	25.8593	27.0134	26.2823	25.8355	26.7815	26.1469	27.6401	25.8301	26.2564	28.0708	26.5381	25.9938	26.3363	26.9726	27.0887	26.9895	27.153	27.0389	26.3399	27.1766	26.556	27.5615	26.9045	26.665	26.9737	25.8763	26.6448	26.5209	26.2283	26.0076	27.22	27.2336	26.3327	27.4501	26.439	26.1879	26.8404	27.1163	26.8788	27.442	26.495	26.2276	26.0505	26.7025	26.2595
P07339	Cathepsin D	CTSD	28.5063	28.28	28.8993	28.752	29.0724	29.8907	28.1717	29.5553	29.8775	28.9241	28.4202	29.3715	28.0988	28.4317	29.1975	29.1416	28.7766	30.2036	30.4392	28.6798	29.0514	30.2303	28.8955	28.6723	27.5075	28.8576	27.6115	28.737	28.5991	29.0487	28.9143	27.1888	28.4806	29.4315	29.5017	28.8289	29.0145	27.7522	29.7852	28.4289	29.3415	28.8519	28.983			27.9087	28.1766
P07357	Complement component C8 alpha chain	C8A	35.7745	33.8938	35.0905	35.5342	35.4993	35.1819	31.1474	34.8829	35.2118	35.3393	34.8309	34.6396	32.8192	34.5563	35.2169	34.2675	35.657	35.716	35.0755	35.0504	35.1622	34.6537	35.242	33.5704	34.2241	34.6771	33.4678	33.7602	35.0926	35.8128	35.2314	33.8167	34.6941	34.4859	34.7519	35.2928	34.7231	35.7393	35.6958	35.1393	35.0505	35.5293	34.9916	34.158	35.0649	35.0297	35.3269
P07358	Complement component C8 beta chain	C8B	34.8683	30.925	34.6149	34.7023	34.7985	34.5494	32.6156	34.4259	34.3845	34.742	34.0284	33.77	33.4916	34.0181	34.5339	33.9216	34.4997	34.9514	34.5129	34.8524	34.3854	34.2074	34.5449	32.7884	34.138	34.3077	32.6761	33.097	34.1843	35.2222	34.4922	33.0126	34.4197	33.817	34.228	34.7613	34.4842	35.07	35.214	34.8716	34.6113	34.8711	34.5729	33.468	34.1977	34.3914	34.8215
P07359	Platelet glycoprotein Ib alpha chain	GP1BA	31.8162	29.8731	31.7606	31.7116	31.3005	31.3797	30.5057	31.3248	31.4481	30.3374	31.5689	30.7979	30.9779	31.3678	30.4744	31.0465	31.3635	31.2932	30.4166	30.6577	31.2735	30.4681	30.2973	30.9521	31.4104	30.9976	30.4617	30.39	31.694	31.4316	29.8026	30.7893	30.913	31.8923	30.5285	31.8455	30.8928	30.288	30.5531	31.6386	31.4197	31.1663	30.6996	31.3458	31.7224	31.3668	31.3352
P07360	Complement component C8 gamma chain	C8G	31.5151	29.6163	31.5054	31.2031	31.5252	31.1934	30.4809	31.5365	31.0198	31.1971	30.8138	31.3148	31.1003	30.9785	31.3679	31.6149	31.28	31.5538	31.6755	31.455	30.8532	31.5612	31.402	30.6893	31.2102	31.0855	30.7565	30.7279	30.9653	31.6713	31.0679	31.4515	31.3661	31.3195	31.0045	31.6084	31.2977	31.4325	31.7208	31.5184	31.9055	31.5985	31.5625	30.8175	31.0578	31.3574	31.3378
P07437	Tubulin beta chain	TUBB	32.0335	32.1149	31.6204	30.7015	30.5345	31.4841	31.3473	31.6241	30.3407	29.2496	31.3155	30.0469	30.058	32.0247	29.5428	30.5265	30.8768	29.8823	30.9771	29.1536	30.835	29.6304		29.91	30.1715	31.4069	30.2249	29.7549	30.9117	30.4877	28.9902	30.6133	30.6864	30.6371	29.6481	29.8428	31.2477	28.8251	29.7925	30.0899	30.7262	29.0405	31.5435	29.934	30.2308	29.4561	30.9308
P07602	Prosaposin	PSAP	29.0858	26.6253	29.025	28.7334	28.4446	30.1596	28.5956	28.4395	28.58	27.9026	29.3888	28.7659	27.6725	29.008	28.4211	29.2088	28.4794	28.4096	28.7813	27.9415	28.9401	28.6883	27.2383	28.5321	28.5641	28.4797	28.2478	28.8043	28.2	28.4714	27.3416	28.1705	28.6101	28.4664	28.4169	28.6097	28.3932	27.7753		28.6306	29.1837	28.9726	28.5018	28.6216	28.5375	28.7628	28.2745
P07737	Profilin-1	PFN1	32.4948	32.5219	32.6775	32.1531	31.7132	32.8319	31.4662	32.6972	31.7203	30.3084	32.6419	32.2856	31.9474	32.2928	31.6475	31.7628	32.283	31.7613	31.5529	31.6811	32.3511	30.7778	28.3049	31.6041	31.88	32.9846	32.2351	31.4117	32.6545	32.0679	30.0412	31.0596	31.7688	32.2292	30.7627	31.5744	32.2855	29.8056	31.2545	32.3065	32.3211	32.7267	32.4298	32.1326	32.5331	31.2624	31.3273
P07900	Heat shock protein HSP 90-alpha	HSP90AA1	32.4034	30.2567	32.2724	31.9708	32.0616	32.4456	30.7397	32.1201	31.7713	30.0973	32.1031	31.3591	30.8383	31.9124	31.2462	31.6192	31.6574	31.5249	31.9951	30.9318	32.1592	31.0428	32.6444	30.9738	31.3771	32.5054	31.5293	30.882	31.9018	31.6109	30.3248	30.7236	31.6935	31.2864	30.5232	31.7127	31.6928	29.1927	30.8653	31.5767	31.6371	32.0834	32.2759	31.477	31.1411	30.5446	31.3774
P07942	Laminin subunit beta-1	LAMB1	30.6626	29.7353	31.9391	30.6562	32.2317	31.7188	25.7575	29.9303	32.3539	31.8419	30.5447	31.1292	23.9253	32.0943	31.8756	24.8388	31.6038	31.617	31.0275	30.7282	31.7182	32.3211	31.2636	30.7663	31.0964	31.0663	31.0206	31.3885	32.0381	31.8767	31.3322	29.9236	31.2241	31.4712	31.7303	31.7213	31.1584	32.1297	32.3044	31.4814	31.7918	31.9683	31.144	30.6242	31.985	31.5293	31.4799
P07996	Thrombospondin-1	THBS1	34.0984	30.9715	33.5082	32.6833	32.6629	34.5945	32.6282	33.8588	32.5418	31.3914	32.9611	31.8986	31.5555	33.28	30.8243	30.8821	33.5451	31.6767	33.4	33.7723	33.6962	31.8024	30.8781	32.3582	32.9978	34.8919	32.556	32.2889	33.5273	33.8649	33.5974	32.4916	33.5145	32.8719	31.2024	31.8609	33.5958	29.3589	32.3936	33.0575	33.7087	33.5751	34.5082	31.5231	32.6802	31.1077	32.3745
P07998	Ribonuclease pancreatic	RNASE1	31.6674	31.7696	31.5771	32.0651	31.3444	32.4676	27.8417	30.5474	31.055	32.0705	31.6861	31.2429	25.4093	31.1071	31.2859	26.9305	32.5696	33.3725	30.5939	31.2244	32.0006	30.6817	30.8562	30.7015	30.8059	30.3283	30.3168	30.0673	32.7159	32.589	31.296	31.8043	29.7253	31.0986	31.1806	32	30.6716	33.2082	32.6099	30.4718	30.6799	32.3098	29.5537	30.6507	30.2635	31.1898	31.0885
P08185	Corticosteroid-binding globulin	SERPINA6	35.5257	32.2938	35.1128	35.5276	35.267	34.7727	33.9567	35.0542	35.3109	35.3477	34.7276	34.6818	34.9299	34.7944	35.1862	34.4123	34.9473	35.3254	35.221	35.3654	35.0691	35.3004	35.5399	34.5993	35.0626	35.6178	34.6031	34.4821	35.6009	35.1462	36.6067	34.2909	35.3409	34.4196	34.4054	35.5297	35.1308	34.9042	35.4279	35.7426	35.3164	35.8367	35.5708	35.183	35.1635	34.891	35.109
P08195	4F2 cell-surface antigen heavy chain	SLC3A2	25.9408	27.0711	26.6193	26.3023	26.4037	26.7616	26.498	27.975	27.8989	26.3297		26.9547	26.3685		26.4367	27.4077	26.2105	26.9666	28.8528	27.3861	26.2024	27.4493	26.2512	26.0264	26.9948	26.6643	26.1222	26.6897	26.8488	26.7072	26.9971	25.0033	26.4162		26.2131	27.2631	27.5698	26.3119	27.1921	27.0975	26.6842	27.6127	26.6344	25.9554	26.9284	27.2341	26.8141
P08294	Extracellular superoxide dismutase [Cu-Zn]	SOD3	28.8293	29.2178	28.8376	28.3798	29.1398	29.3117			30.5036	29.6335	28.9013	30.1594	29.138		28.887	28.3639	29.6674	29.6314	28.7848	30.0155	28.8401	30.2802	29.1198	28.7887	29.9658	29.0185	28.866		29.1432	29.3749	29.7687			28.8864	29.1088	30.2438	28.5493	29.4414	29.8457	30.2915	29.4027	30.0904	29.5096	29.1111		29.6071	29.2831
P08519	Apolipoprotein(a)	LPA	33.2132	34.0498	36.7323	36.0108	34.6143	34.1175	33.8507	32.7617	31.5054	35.0475	33.2097	33.6135		29.7467	32.2137	31.2947	34.28	34.7925	32.2054	32.2015	33.3927	31.5193	33.1168	31.6005	31.4583	31.5071	31.6384	32.6954	32.7383	31.8048	32.2846	32.6584	34.2994	30.7279	34.2706	35.838	33.7754	33.1536	32.1965	33.4743	32.6055	32.7028	31.3936	32.467	33.8078	36.4193	35.8841
P08567	Pleckstrin	PLEK	32.9073	31.3755	32.5641	32.5922	32.0487	32.7622	32.3434	32.6438	32.0045	29.8233	32.6632	31.4577	31.2427	32.1094	31.5487	30.7024	31.9173	31.7011	31.5725	32.004	33.0892	30.3872	25.8194	32.1088	32.2381	33.1632	31.6999	31.0284	32.7933	31.9182	29.856	31.5953	32.208	31.8151	31.2505	31.394	32.1083	30.1911	31.0656	32.2296	32.4863	32.4311	32.7305	31.5346	32.5316	30.9731	31.9485
P08571	Monocyte differentiation antigen CD14	CD14	30.546	31.1556	30.4852	31.0091	30.7509	31.1679	30.3968	29.9908	30.8861	31.3103	30.9929	31.3162	30.8256	31.028	31.0854	31.3812	31.1447	31.4955	30.6726	30.484	30.9637	31.5434	30.9993	30.1474	29.9145	30.353	29.8316	30.5722	30.2704	30.9221	29.9005	30.4552	30.7646	30.4678	30.6156	30.9365	30.1892	31.162	30.6998	30.5132	30.0345	30.4269	30.8209	30.8609	30.8563	30.8218	30.7583
P08603	Complement factor H	CFH	37.8333	36.275	37.8772	38.0199	37.6225	37.066	35.8274	37.1395	37.1379	37.5978	37.2839	37.0611	36.9009	37.536	37.6539	37.1065	37.8566	37.6047	36.9164	37.6928	37.6436	37.0207	37.2412	36.3023	37.1335	36.9699	35.9556	36.3447	37.507	38.283	37.2206	36.5671	37.1466	36.9411	37.8191	37.932	37.2777	37.8502	37.5605	37.4627	37.1577	37.5993	37.2203	37.063	37.4583	37.954	37.758
P08697	Alpha-2-antiplasmin	SERPINF2	36.4036	34.8911	36.5292	36.2448	36.2339	35.7331	34.9458	36.1449	36.3024	36.482	36.0098	36.1209	35.6361	35.6534	36.6491	35.9451	36.2406	35.9548	36.2272	35.4375	36.376	36.2286	36.2636	35.2443	36.3683	36.2051	35.1347	35.3351	36.3812	36.3331	36.0191	35.1365	35.7354	35.8703	36.2302	36.1431	36.212	36.1589	36.2942	36.5761	36.3918	36.4789	35.9478	36.1049	36.196	36.1781	36.364
P08709	Coagulation factor VII	F7	27.557		27.0017	28.2205	27.5066	28.1682	27.7344	28.5902	26.5512	27.7662	27.8319		27.5833	29.0032	28.105	27.5393	27.1057	27.6167	29.1196		28.4091	27.8882	27.1082	26.4903	27.9377	27.8823	27.4272	27.3568	27.721	27.5528	28.2236	27.0674	27.5221	27.3666	29.0594	28.464	28.3708	27.9632	27.1925	27.643	27.7273	27.436	28.2483	28.1875	28.3687	27.4019	25.884
P08758	Annexin A5	ANXA5	29.3661	29.1831	30.563	29.5382	29.5886	30.996	29.509	30.7068	30.8584		30.697	29.8231	28.0484	29.6693	30.455	30.0106	30.0306	28.753	29.2477	29.6798	29.7758	28.753		28.6664	29.312	30.65	29.3432	28.4153	30.2404	29.2555		29.1323	30.3365	30.3664	28.5626	28.3402	29.9789	26.453	28.493	29.3785	29.7441	30.2059	29.9961	29.5175	29.191	27.2833	28.9163
P09172	Dopamine beta-hydroxylase	DBH	30.9593	29.5414	30.8979	31.6295	30.242	29.7999	29.9705	30.7748	31.0646		28.643	31.8797	31.6316	30.8525	30.5128	31.7726	30.4412	30.91	30.5371	31.6864	30.6933	30.1447	30.4765	29.9952	31.0804		29.8289	30.4934	31.1404	30.1243	29.7897		30.1078	32.0836	30.5198	31.6479	30.7541		30.6364	32.0602	29.3088	31.7052	28.9953		31.4645	30.5183	30.1071
P09211	Glutathione S-transferase P	GSTP1	32.2719	28.5189	31.8349	31.7994	31.5778	32.3184	30.9508	32.276	31.4889	30.2564	31.3847	31.3925	28.9369	31.8521	31.0117	30.2837	31.7193	31.6398	30.0539	31.0038	32.5811	31.4658	32.1106	31.8379	31.5483	31.9812	31.868	31.1762	32.5215	31.5697	30.8979	31.7352	31.4351	31.1346	30.4428	31.2685	31.1118	31.5964	31.4612	32.0125	31.7124	32.5168	31.4961	31.3474	31.8467	30.8878	31.1184
P09486	SPARC	SPARC	31.509	30.2666	31.0319	30.9109	30.5626	31.3263	30.9865	30.9924	29.9669	29.7101	31.1838	30.5642	29.6585	30.9204	30.1257	30.0193	31.003	30.384	30.3051	30.7894	30.588	30.1566	28.3817	30.2436	31.1881	31.4762	30.1903	29.6856	31.1256	30.9462	29.5865	29.8285	30.4784	31.0235	29.1642	30.4349	30.849	28.3958	29.2642	31.1174	30.4333	31.0842	30.8079	30.1077	30.53	29.1799	30.3377
P09493	Tropomyosin alpha-1 chain	TPM1	32.8468	27.7499	31.7718	30.9057	30.5598	31.6748	28.5285	30.3736	30.7122		32.0188	31.0689	24.8261	30.8584	29.9039	25.8738	30.8063	30.4901	30.1641	30.7285	31.5853	32.0827		29.6339	31.2396	30.9593	29.2492	30.9053	31.3464	30.4859	30.1002	30.6264	30.7367	32.1763	30.2918		30.6655		31.2642	30.9064	30.4387	30.9471	30.8523	31.3063	31.2035	29.8953	31.2644
P09871	Complement C1s subcomponent	C1S	35.3176	33.3665	35.0971	35.5226	35.2385	35.1361	33.751	34.6618	35.4037	35.1027	34.8926	34.573	34.3457	34.7054	34.8961	34.336	35.3488	35.3605	34.8568	35.1949	35.072	34.8071	34.9083	33.2457	34.7719	34.7787	33.1586	33.7243	34.8261	35.3866	35.097	33.1499	34.322	34.6463	35.1244	35.2311	35.0227	35.075	35.3843	35.3184	34.6375	35.2356	34.9371	34.8019	34.9604	35.3539	35.3253
P09960	Leukotriene A-4 hydrolase	LTA4H	30.187		30.9695	30.2618	30.2222	32.6703	31.3896	30.5641	30.7476	30.2926	31.2774	31.0655	28.0071	31.1754	30.5376	30.1513	30.6612	30.769	30.3939	29.9366	30.4392	30.3695	31.5461	30.2922	30.5767	30.7659	30.788	30.4929	30.705	30.5593	30.3519	30.2603	29.8466	30.8561	30.776	32.2611	30.271	31.214	29.3039	30.7682	30.4076	31.5999	31.0298	31.0703	30.9206	30.1197	30.6486
P0C0L4	Complement C4-A	C4A	35.5125	32.7082	33.5434	34.5763	34.9243	34.8314	33.5414	34.937	35.3025	34.6685	34.1952	34.6905	34.5609	34.2419	33.5569	34.8266	34.6604	34.4566	35.7735	33.8019	34.9903	34.1904	33.979	33.434	33.7643	33.7184	33.5462	34.3507	35.1812	34.8786	34.816	34.428	34.2629	34.626	35.2087	33.9437	34.9227	35.4098	35.2323	34.4284	34.5194	34.6062	34.7075	34.7891	34.3744	34.7786	35.1221
P0C0L5	Complement C4-B	C4B	38.9165	38.2564	38.0653	37.8287	38.4848	38.0199	36.8952	38.1119	38.8034	38.1546	38.0135	38.5029	37.9781	38.4431	37.6369	38.0728	37.9526	37.9095	38.308	38.1625	37.9781	38.2539	37.8411	37.192	37.6947	36.7799	37.216	37.044	38.3846	38.5397	37.9512	37.4212	37.3451	37.9585	38.9575	37.2613	38.5191	38.1441	38.7897	38.0517	38.0721	37.9636	38.2415	38.152	38.0729	38.0887	38.7571
P0DJI8	Serum amyloid A-1 protein	SAA1	30.6575	35.9882	36.6196	33.8073	34.7833	35.4391	30.6513	32.5876	36.6547	32.7476	33.7343	35.0731	30.0161	33.0685	34.3546	35.5411	36.1691	33.565	34.8045	34.2647	30.4007	37.4064	33.7574	31.71	28.7149	26.8554	30.8411	34.3188	30.8881	36.3782	33.1241	35.6079	33.0451	34.0224	32.3359	33.1747	35.1085	35.4887	35.1896	28.1007	31.7326	34.004	32.6412	33.6698	30.526	31.147	33.7301
P0DJI9	Serum amyloid A-2 protein	SAA2	29.4975	35.6854	34.7812	32.305	33.7793	34.541	30.3311	32.6515	34.3198	30.9434	30.4814	34.2282	28.6635	32.0197	33.1174	34.7997	32.6067	32.4079	33.1597	32.2073	29.754	36.9923	33.1649	30.8301	27.2332		30.7516	35.0789	28.6831	35.26	31.5098	36.5621	31.8373	31.8065	31.8371	30.8245	34.0786	34.8861	33.3438		30.0088	32.7452	32.0565	32.8285		29.9583	31.2692
P0DMV8	Heat shock 70 kDa protein 1A	HSPA1A	31.2571	30.661	31.8721	30.5924	30.4191	31.1755	30.4932	31.4778	30.6686	28.4143	30.6814	31.2331	30.4113	30.9285	30.3351	30.7862	30.4556	29.6312	30.8575	29.7769	30.5457	30.4208		30.8088	30.7355	32.7024	30.9892	30.3338	30.7317	29.6364		30.7119	31.1756	30.9618	29.4638	30.6608	30.3896		29.4652	30.4785	30.606	30.8557	31.0381	30.3926	30.6059	28.4768	29.845
P0DOX5	Immunoglobulin gamma-1 heavy chain		33.982	31.4227	31.6951	31.3245	33.3945	32.7586	33.1471	32.9921	32.0165	32.8292	32.3049	31.7567	30.4325	30.7663	33.689	31.7414	33.8166	33.4396	33.6161	33.4318	32.8605	31.5074	32.1944	33.1534	32.826	32.1377	32.9137	33.1662	32.9575	33.085	32.955	32.6672	33.2395	31.4976	30.4004	33.3108	33.8275	32.3217	32.4476	32.0985	33.1303	32.7617	33.2208	31.9291	31.4739	30.7306	32.4719
P0DOY2	Immunoglobulin lambda constant 2	IGLC2	35.0569	30.0095	32.9814	33.4542	34.3568	34.3052	29.5902	32.9955	31.4521	32.4992	32.4893	31.9858	25.1728	31.8363	31.7689	27.5491	35.1996	34.9346	33.452	34.4783	34.0108	29.6255	33.2802	31.0226	31.6151	31.9242	31.5399	31.3082	33.7114	33.2951	33.88	32.2886	32.614	30.8965	31.9972	33.2674	34.3093	32.2841	35.2643	32.7355	33.7177	33.4429	33.7449	31.497	31.1132	32.2375	33.8058
P0DP23	Calmodulin-1	CALM1	33.3689	29.4279	33.3631	32.8522	32.4103	32.8325	31.9913	33.617	32.655	30.5804	33.1868	32.2948	31.6581	33.0424	32.0806	31.7145	32.6926	32.327	33.0379	32.4541	33.2866	31.1155	29.8997	29.2778	32.467	33.4851	31.5746	30.1856	32.8451	32.6832	30.7806	30.839	32.4961	32.6735	31.6425	32.3853	32.7537	31.2402	32.158	32.598	32.9142	32.988	33.3475	32.4284	32.7171	31.987	32.0846
P10586	Receptor-type tyrosine-protein phosphatase F	PTPRF			28.7523	28.2302		29.2791	28.1385		27.5463	28.9576	27.6618	27.8313	26.6196		28.5877	26.7068	28.8065	28.1661	30.6593		28.0319		27.8748	27.0165	28.7055	28.0942	27.9013	27.6524	28.5362	28.0534	26.2675	27.4861	27.9898	28.2875	28.907	29.3207	28.4816	28.4264		27.5396	28.8666	28.4296			27.9638	27.2453	28.5198
P10599	Thioredoxin	TXN	30.9078	28.5754	32.4457	29.7436	29.7131	30.99	27.9471	29.5527	32.1043	29.1911	28.2806	28.8938	26.5853	30.8651	29.9458	28.5023	29.0659	30.0085	28.4887	31.4026	29.9301	28.9588		29.2209	33.0897	30.9125	28.299	28.6439	30.4084	31.9229	28.0319	28.8953	29.4175	29.4176	30.5946	31.6215	29.8104	29.1755		28.1254	29.2436	30.0029	29.9413	29.8756	31.9135	27.7492	30.0038
P10643	Complement component C7	C7	34.9192	34.1159	35.7151	35.1002	35.094	34.9952	33.3127	34.9329	35.8565	35.6587	34.6449	35.0761	35.3341	34.4429	35.6734	34.6822	34.4709	36.3727	35.3738	35.3425	35.3937	35.3188	35.4692	33.793	35.2146	34.8711	34.3247	34.5234	35.7321	35.5834	34.9497	34.1812	35.3591	34.9098	35.1961	35.6838	35.089	35.568	35.462	35.857	35.4375	35.3937	35.2717	34.5027	35.018	34.9117	34.4172
P10721	Mast/stem cell growth factor receptor Kit	KIT	28.6687	28.5893	28.7273	28.9508	28.5535		28.1921	29.5998	29.3558	28.4604	28.2338	29.625	28.3054	28.2099	28.8847	28.0614	28.4527	29.0248	30.4535	28.6809	29.8045	28.5389	28.8814	28.3243	29.1387	29.0112	28.6337	28.9869	29.3506	28.6624	29.1524	28.7766	28.8037	28.1358	28.6896	28.754	29.8862	28.6462	29.7591	29.0017	28.5983	29.8473	29.271	28.7031	28.835	29.4923	29.5302
P10768	S-formylglutathione hydrolase	ESD	24.7438	25.0729	25.6576	25.1852	25.2412	26.1575	25.7969	26.5603	24.7096	23.3879	25.2618	25.5504	24.3606	24.9626	25.6591	25.4297	24.7091	24.3119	25.6857	26.0544	25.5814	24.0836		26.0678	25.291	26.1215	25.8276	25.6089	25.9135	25.3637	24.7968	25.3366	25.4419	24.9115		25.0891	26.0804		24.572	25.6177	25.8989	26.304	25.7395	25.2625	25.2243	24.5934	24.6619
P10909	Clusterin	CLU	36.9956	33.0133	36.547	37.3111	36.4364	36.4992	35.1396	35.9859	36.0806	37.2044	35.8641	35.7253	35.9804	36.4229	36.761	35.1027	36.5563	36.7125	35.6747	36.3452	37.317	35.8645	36.8605	34.5709	36.0776	36.565	34.6244	34.2655	36.8743	37.0668	36.0193	34.3961	36.1096	35.2069	36.7879	37.1673	36.0179	36.8383	36.7121	36.8093	36.4664	36.7551	36.0337	36.3231	36.1296	36.8814	37.0361
P11021	Endoplasmic reticulum chaperone BiP	HSPA5	33.6436	32.9996	33.7811	33.1325	33.0715	33.5354	32.5885	33.4749	33.0649	32.0251	33.7317	32.8014	32.2908	33.1041	32.4842	32.7012	33.3124	32.9679	32.6488	32.9632	32.9978	31.7413	31.9612	32.5897	33.0711	33.7825	32.3686	31.9829	33.2831	33.0727	31.8399	32.1796	33.0617	33.1914	32.4772	33.3181	33.236	31.5419	32.8275	33.4141	33.2768	33.632	33.5007	32.5312	33.2906	32.3626	32.7943
P11142	Heat shock cognate 71 kDa protein	HSPA8	32.7522	31.8659	32.8605	32.4144	32.2365	32.6871	32.2933	32.57	32.036	30.5435	32.5055	31.9802	31.6043	32.4185	31.8276	32.2992	32.3342	32.1057	31.1878	31.8399	32.5457	30.9594	29.1273	32.0976	32.4061	32.9617	32.213	31.3665	32.364	32.1378	29.5624	31.8508	32.0777	32.4116	31.0085	31.8382	32.2097	30.0387	30.8022	32.1812	32.4368	32.633	32.6629	31.917	32.1757	31.1208	31.7574
P11216	Glycogen phosphorylase, brain form	PYGB	28.9602	27.61	29.1934	28.8675	29.4097	29.3415	28.5732	28.9182	28.9983	28.777	28.5435	29.31	27.9101	28.7133	28.4762	28.4821	28.5002	28.3603	28.0138	27.6204	28.7655	27.7467	27.5918	27.9282	28.382	28.8993	28.1695	28.8879	29.3556	27.8676	29.601	28.1365	27.8765	29.2964	28.5005	27.6407	28.3019	28.636	28.5491	28.0714	28.2819	29.4504	28.8732	28.6332	28.6443	28.3715	28.9141
P11226	Mannose-binding protein C	MBL2	30.3155	30.8775	31.0034	30.7162	32.2272	32.4379	32.198	32.0387	32.6777	30.7488	31.8034	32.7394	32.7809	30.9701	31.7876	31.596	31.1225	32.884	33.0744	32.7664	31.8428	29.3922	30.587	31.1963	32.0152	32.0866	30.8088	32.7131	33.0591	33.0183	32.7976	29.8623	31.0583	31.7882	32.6404	32.8974	33.564	32.5191	32.4397	32.429	32.9452	31.8051	31.9494	32.8399	32.9599	33.2184	33.241
P11279	Lysosome-associated membrane glycoprotein 1	LAMP1	26.753	26.648	27.1615	27.1309	27.2744	26.4755	26.7644	27.2459	28.4388	27.2013	26.5606	28.072	26.9183	27.7522	27.795	28.1413	26.9626	27.0996	27.0538	27.0175	28.6351	27.5811	26.7925	26.2717	27.2571	26.7863	25.9497	26.5484	26.9866	27.4685	25.6739		26.4517	25.5188	27.8011	27.9226	27.0522	26.5101	27.2615	27.4698	27.3263	27.6618	26.8674	26.8436	27.5706	27.6465	27.3047
P11717	Cation-independent mannose-6-phosphate receptor	IGF2R	30.6784	29.2045	30.7502	29.6561	30.9622	30.8069	29.6217	30.5852	31.0219	30.7059	31.5715	31.0283	28.839	29.7032	30.9059	25.6172	30.6306	30.6553	31.8744	30.5895	30.2898	30.2907	30.2985	28.0054	29.9086	30.715	29.6925	29.5079	31.0222	30.7624	30.5323	28.65	30.4139	30.4468	30.5214	30.4815	30.8855	29.6461	30.8899	30.4374	30.5419	30.9624	30.5268	30.7311	30.3661	30.5028	30.6283
P11766	Alcohol dehydrogenase class-3	ADH5	25.9124	25.2151	25.604	24.4911	24.3642	25.395	25.8974	26.0921	25.3526		25.8322	25.5052	24.1419	25.6665		24.8728	25.2365	24.5339	26.3808	26.0049	25.4891			25.866	25.636	25.8847	25.8729	25.2902	25.9792	25.0187		25.2512	25.4044	25.389	24.7486	24.4676	26.447		23.0125	25.9814	26.255	26.2892	26.3316	24.8495	25.8649	24.2704
P12111	Collagen alpha-3(VI) chain	COL6A3	30.6303	31.194	30.4178	30.2311	30.4039	31.7942	29.1124	29.2735	30.2581	30.8429	30.824	30.3788	28.6176	29.9864	30.5262	25.9757	30.5064	31.4931	30.4025	30.5051	31.1558	31.2373	30.8548	30.5533	31.002	31.136	30.5617	30.731	30.5387	30.378	29.7993	29.5924	29.9587	30.3112	30.4498	31.2442	30.6903	30.9998	30.3294	30.9534	29.8047	31.1775	30.1303	29.7545	30.7694	30.1829	30.3691
P12259	Coagulation factor V	F5	33.2857	31.0586	33.2905	33.572	33.0858	33.1221	31.7061	32.4426	32.8488	34.0303	33.1097	33.3358	33.0117	32.9441	33.1989	33.2912	33.7513	33.5881	32.1118	32.0207	33.3246	33.075	33.4364	31.9473	32.6885	32.2594	31.8392	31.5713	33.2848	33.3855	32.1434	31.6524	32.048	32.9668	33.4524	33.5421	32.4162	32.6938	33.2689	32.1275	31.5796	33.2112	32.5495	33.0109	33.0732	33.0915	33.1267
P12429	Annexin A3	ANXA3	30.9723	31.1834	31.5056	30.2946	29.9574	30.7041	30.462	31.8744	30.7997		30.9592	29.7055	27.5691	31.43	31.0514	29.8116	30.0705	30.2223	32.1315	30.6627	30.6869	30.4357		29.7822	30.2845	30.8065	30.192	30.8434	30.8315	30.5335		32.9034	30.49	30.004	29.3074	30.3721	31.1186			30.7391	30.7516	31.2171	30.6912	30.3086	31.0117	29.5088	30.9251
P12814	Alpha-actinin-1	ACTN1	34.0338	33.009	32.8457	32.3749	32.4984	33.2281	32.0043	33.2653	32.7655	30.3725	33.6131	33.1144	31.8962	32.53	31.728	32.0295	34.0465	32.1495	32.5277	32.6431	32.9153	32.1221	30.7428	32.4014	33.2338	33.0556	33.4041	32.5811	33.8543	33.0351	31.5582	32.9549	32.716	33.4123	31.2598	32.7889	33.1325	30.4413	33.0964	33.6604	33.1764	34.3131	33.0269	32.9918	32.8052	32.1472	32.0955
P12821	Angiotensin-converting enzyme	ACE	29.9088		29.3068	29.9495	29.7031	30.4903	27.6621		30.6899	29.3627	29.7688	30.5957	26.953	29.6241	30.3137	30.2906	29.8414	31.0602	28.4217	29.665	29.7162	30.6406	30.1229	29.8232	31.0979	30.1668	29.6127	29.6992	29.729	31.1199	30.5902	30.3182	30.2044	30.2682	29.8804	30.5613	28.7593	29.8894	31.1952	29.9265	29.3462	31.1805	29.0368	29.9942	29.1025	30.3273	30.3134
P12955	Xaa-Pro dipeptidase	PEPD	31.5337	27.329	31.4151	31.8791	31.6225	33.2171	29.139	31.7081	31.5127	31.9182	30.5183	31.3272	29.3498	30.8123	30.8916	28.8754	31.6904	31.8098	31.7097	30.8889	31.8678	30.358	30.9374	29.5207	30.8242	31.6087	29.3185	30.3604	32.3069	30.4679	31.6525	31.3427	31.438	30.6546	31.0337	32.5011	31.3037	31.5156	32.5326	31.6698	31.2686	32.3192	31.1238	30.9794	32.0633	31.6479	31.0673
P13473	Lysosome-associated membrane glycoprotein 2	LAMP2	30.9472		29.8708	31.7056	30.5683	31.8759	26.5494	30.3263	30.1197	31.7787	31.0362	31.2997	28.8154	30.6529	28.6919	28.3282	30.2436	31.2639	29.9847	30.9856	31.2869	30.2079	30.8097		30.6244	30.191	28.5206	26.6406	30.716	30.8068	30.5909	31.2736	29.5502	31.7052	31.0902	31.1928	30.5945	31.9321	31.1143	31.269	30.8716	31.3934	30.2266	30.5824	30.1364	29.9589	30.8418
P13591	Neural cell adhesion molecule 1	NCAM1	33.0747	30.6123	31.6814	32.7284	32.3516	32.262	26.5946	31.5042	32.7302	32.3176	31.9104	31.9202	25.2136	30.9321	32.3618	23.9741	32.4432	32.0636	32.3773	32.1034	32.3915	31.254	32.7291	30.3966	31.3629	32.4839	30.7749	31.2818	32.7109	32.7624	32.6491	29.7896	31.6769	32.0488	31.2211	32.683	31.5723	31.8548	32.5728	32.832	31.9548	33.1604	31.8936	31.9968	32.7354	32.106	32.71
P13598	Intercellular adhesion molecule 2	ICAM2	27.3613	28.7966	26.7937	26.8928	27.3538	27.2803	26.8501	27.1363	30.1299	26.9059	25.8863	27.5767	25.8041	26.2002	26.7834	27.2901	27.9152	26.9582	26.941	27.3627	26.8944	26.8861	26.7858	26.3922	27.4211	27.863	27.1707	26.4868	27.7601	29.011	26.4809	26.3218	27.2708	27.5079	29.738	30.5914	27.3867	26.2978	27.5434	27.5162	26.5104	28.1815	26.8961	27.2784	26.3764	28.462	26.5362
P13645	Keratin, type I cytoskeletal 10	KRT10	36.3506	29.3916	32.6721	31.629	31.5005	32.1243		34.2986	31.8236		32.0415	32.2074	26.0924	30.165	32.5042	25.9816	34.6653	31.9053	33.4421	32.5177	32.1204	30.9707	33.6054	29.9122	31.7257	30.7687		28.547	33.6492	34.7496	33.7082	27.0625	32.7037	31.4998	32.1892	32.5269	33.9579	27.6811	32.6575	32.1856	31.4929	33.3894		32.2296	28.5477	31.9911	31.0514
P13667	Protein disulfide-isomerase A4	PDIA4	32.4456	29.6222	31.9047	30.8071	30.8671	32.125	26.1039	31.3291	30.7245		31.9657	31.3534	24.0151	30.9422	31.7816	22.4416	32.4397	31.2343	31.2519	30.8597	31.2234	32.1201	33.2486	31.0759	31.2441	31.6678	31.495	31.6834	32.3482	31.5761	29.395	31.5013	31.6404	31.9714	29.2269	31.3123	31.1542		31.1109	31.5405	31.7069	32.5859	30.9971	30.6126	30.8689	29.8936	30.802
P13671	Complement component C6	C6	35.3466	34.0566	35.2313	35.079	35.0207	34.9935	32.6609	34.4513	34.9223	35.0229	34.9464	34.8706	34.2152	34.5958	34.6392	34.2006	35.0164	35.0282	34.6032	35.1288	34.9956	34.4265	35.0965	32.7767	34.7067	34.4599	33.5666	33.4547	35.2206	35.6692	34.92	33.4399	34.4452	34.6985	34.9913	35.34	34.6794	35.4662	35.8206	35.1529	34.6531	35.4917	34.8836	34.4582	35.1929	35.0735	35.3266
P13693	Translationally-controlled tumor protein	TPT1	31.1183	29.6072	30.639	30.4904	30.6374	30.7284	28.9771	30.4819	29.8767	29.1477	30.1897	30.3495	29.2114	30.4656	30.4676	29.5925	30.9509	30.8097	29.0627	28.974	30.5704	28.5071		29.503	29.2703	30.6541	30.5966	30.7923	30.3191	29.8521	28.5352	29.5079	30.4755	31.0271	29.2372	29.866	30.1143	28.8039	30.6453	29.4005	29.9701	30.8416	30.4521		30.1139	29.7942	30.7389
P13716	Delta-aminolevulinic acid dehydratase	ALAD	26.7226	26.5311	25.9389	24.5555		26.0325	25.5425	26.2673	26.2554		26.3721	26.7113	25.1934	25.5841	26.3019	26.5757	26.1655	25.1464	25.7237	26.0424	26.0805	26.4212		25.2929	26.4061	26.3055	26.0385	25.8524	26.1984	25.2787	25.9352	25.5088	25.5172	26.6117	24.0452	24.4934	26.1766		25.6468	26.7813	26.0901	26.7081	26.2784	26.9854	25.9918	25.0268	25.6396
P13796	Plastin-2	LCP1	31.8998	29.8204	31.1454	31.7108	31.1656	33.8111	32.4595	31.1138	30.9028	31.7331	32.6931	31.6577	30.9568	30.8571	31.6144	31.841	31.4745	31.3444	31.7335	31.1748	31.5007	31.9111	32.0298	31.3469	30.997	31.5197	31.5031	31.9222	31.5954	31.7872	31.1493	31.3365	30.9887	31.6408	30.3381	33.8933	31.0833	31.0161	31.6771	31.042	31.0027	32.0179	31.6926	31.7245	31.0981	31.5602	31.8061
P13987	CD59 glycoprotein	CD59	25.3903	26.9944	25.658	25.0725	25.0178	25.1902	25.2067	26.6816	25.2905	24.8943	24.6293	28.2573	25.04	24.8275	25.0697	25.4555	25.2589	26.0289	26.8212		25.7806	24.857	24.5663	25.1074	25.147	24.8003	24.0503	25.1072	24.7844	25.213	24.9877	23.754	24.8625	28.7731	28.6318	25.3794	26.0571	24.8974	25.1507	24.9009	24.9528	25.2352	25.3722	28.6899	27.7832	26.058	25.9553
P14151	L-selectin	SELL	35.9574	29.8836	34.2162	35.268	34.6245	34.7789	28.3095	34.3361	33.953	35.9185	34.2446	32.6642	26.5454	32.2319	33.4515	26.3257	35.1968	35.2901	34.8594	34.5032	35.0119	32.5619	35.2425	31.9655	32.976	35.5531	32.0497	33.112	35.7519	35.5859	35.4883	33.5297	33.9738	32.3037	32.8819	36.7504	34.4117	35.6588	35.9216	35.2723	34.8345	36.3018	35.2297	33.4922	33.8116	34.6676	34.9754
P14314	Glucosidase 2 subunit beta	PRKCSH	32.447	30.749	31.4475	30.9507	31.6365	31.5144	28.1115	31.6019	31.1858		31.0161	30.7773	28.052	30.8227	30.5682	24.8286	31.9409	31.2653	30.8739	30.7906	31.4284	30.1337	30.8099	30.5288	31.0821	31.8842	30.6822	31.1419	31.1807	30.6933	30.357	31.2007	31.4591	30.6603	30.9339	30.8604	30.9925		30.7443	30.7876	31.623	31.4769	30.9817	30.8334	30.7637	30.4016	31.5873
P14543	Nidogen-1	NID1	28.5775	27.8012	28.9029	28.7113	28.9298	29.4337	28.7207	28.8367	29.641	28.3475	29.2814	29.1299	28.172	28.8754	28.0916	26.8701	28.7613	28.5441	29.5937	28.8872	29.1708	28.792	27.4465	28.1882	28.9334	28.9048	27.8936	28.2532	29.3604	28.8503	28.1185	27.9763	28.8367	28.7448	28.3557	29.0261	28.911	27.5465	28.6842	28.8978	28.2371	28.2389	28.646	28.4302	27.4879	28.0652	29.0692
P14618	Pyruvate kinase PKM	PKM	33.1151	31.5741	32.16	32.581	32.243	33.5515	32.9618	32.8019	32.0143	30.5991	32.889	31.5622	31.922	32.8752	32.246	32.4118	32.3425	32.4633	31.5614	31.8541	33.2644	31.1566	30.1751	31.5068	31.5258	33.4873	32.0043	32.01	32.6212	32.2548	30.3798	31.6042	31.9408	31.8098	31.0378	31.8071	31.8892	30.6974	31.5251	31.7409	32.2252	32.8557	32.981	31.9206	32.3785	31.4938	32.5634
P14625	Endoplasmin	HSP90B1	32.1245	31.1736	32.0268	31.9371	31.7718	32.726	31.3349	32.1345	30.9928	30.2527	31.9282	31.5022	30.5705	31.6064	31.071	30.9535	31.9729	31.6738	31.9976	31.2623	32.1098	30.8881	30.773	31.1495	31.4364	32.7396	31.1986	30.9397	32.3261	31.5998	31.0476	31.0178	31.6583	31.4956	30.866	31.547	31.948	30.2195	31.956	31.7867	31.5406	32.1933	32.0765	31.6	31.2946	30.6298	31.6553
P15144	Aminopeptidase N	ANPEP	31.402	31.5424	31.4297	31.3924	31.7113	31.0743	30.7806	31.1542	31.6822	31.4986	30.7245	31.3425	30.4856	30.8989	30.844	30.4263	30.9513	31.2101	31.7192	30.9677	31.0418	30.9655	30.7546	30.8558	30.6695	31.1078	30.4673	31.0322	31.2664	31.3368	30.9198	30.3521	31.0916	31.6049	30.7694	32.1929	31.2469	30.8437	31.3429	31.4963	31.0742	32.107	30.8588	31.0048	31.659	31.7262	31.262
P15151	Poliovirus receptor	PVR	30.0319	29.342	30.5046	30.3942	29.8871	29.8641	28.8089	29.9871	30.3916	29.9522		28.607	27.1531	30.1684	30.3947	29.1547	30.7178	30.847	30.2492	28.4131	30.4891	30.0966	30.01	29.3479	28.7883	30.0264	29.6165	29.5109	30.156	30.6652	29.9424	29.2975	29.0487	28.441	29.0191	31.8087	29.9059	29.504	30.3415	29.506	29.5384	30.1494	29.8659	30.0324	30.8167	31.2863	29.9604
P15169	Carboxypeptidase N catalytic chain	CPN1	33.6987	31.1424	33.8647	33.8402	33.8276	33.7433	32.6443	33.5621	34.0849	33.9852	33.4946	33.312	33.3399	33.3601	33.5737	33.4954	33.4174	33.7082	33.3552	33.7923	33.7245	33.6585	33.7463	31.766	33.3121	33.6148	32.4308	32.3882	33.6858	33.9415	33.692	31.5443	33.8678	33.1868	33.5926	34.3531	33.6209	33.3938	33.2345	33.9197	33.3227	33.881	34.0326	33.3285	33.5991	33.6053	33.746
P16070	CD44 antigen	CD44	28.9488	30.7528	29.4503	29.3699	28.8772	30.2418	28.7868	28.4033	29.5273	29.2849	28.7231	29.9019	28.4845	27.605	28.7586	29.4362	29.2019	29.5885	28.3974	28.6533	28.9128	29.7524	29.581	29.0711	29.3456	28.8382	29.2978	29.0007	29.1685	28.8376	28.5805	28.4371	28.7175	29.1144	28.3676	30.2384	28.8467	29.7081	28.8106	29.2329	28.971	29.5731	28.452	29.1727	28.8995	29.3691	28.8814
P16109	P-selectin	SELP	31.3479	30.2342	31.4718	31.0045	30.8716	31.4151	30.0604	31.1904	30.5356	29.6216	31.605	30.9117	27.8192	30.8131	30.3924	28.3916	31.0914	30.9835	31.7204	29.9852	31.7132	30.0525	28.9486	30.5848	30.0404	31.289	30.9191	30.4582	31.601	31.0195	29.8902	30.3532	30.4542	30.7315	30.2782	30.9388	31.3209	29.3388	30.508	29.6325	30.5734	31.4312	31.1161	30.8044	30.1934	29.9782	30.7133
P17936	Insulin-like growth factor-binding protein 3	IGFBP3	34.1271	31.7196	33.0723	33.1528	32.3872	31.8904	32.8948	33.4446	32.7194	33.156	32.4686	33.5644	32.4204	33.1283	33.4798	32.2948	33.7058	32.3537	32.3425	32.6939	33.1188	31.0894	32.489	32.866	33.3542	33.2661	32.2552	33.0734	34.0578	33.9294	33.0884	32.4187	32.334	32.6108	32.6061	33.5127	33.3736	32.7854	33.6593	33.7335	33.7592	33.8011	32.7866	33.2309	33.6459	33.4401	32.4812
P18206	Vinculin	VCL	33.7983	31.9414	32.956	33.1515	32.877	33.8443	32.7185	33.1408	32.1348	30.4682	33.7641	32.3185	32.1697	33.0189	32.3833	32.326	33.2949	32.7055	32.5045	32.8578	33.504	31.5422	30.346	31.9252	31.9504	34.1589	32.4338	31.8805	33.8017	33.5201	31.3965	32.4493	32.883	32.5462	31.2986	32.8381	33.1075	31.4635	32.2707	33.0304	32.6356	34.0689	33.5483	32.7344	33.1478	32.1758	32.633
P18428	Lipopolysaccharide-binding protein	LBP	27.6306	26.2583	28.1672	29.6053	28.2266	29.2301	27.7859	26.852	27.8265	27.2987	28.7876	28.316	27.5359	28.9425	28.0669	28.9505	27.6412	28.5535	27.8366	27.172	28.2272	29.7745	28.2744	26.3404	25.6487	27.0898	25.8864	26.7213	25.9251	28.4505	27.6354	26.8951	27.2724	26.0203	27.719	27.1097	26.9117	28.5302	26.6576	26.0623	25.4993	27.0818	28.0302	28.4858	26.9763	27.4359	28.4672
P18669	Phosphoglycerate mutase 1	PGAM1	31.5474	30.016	31.5422	30.797	30.6221	31.1602	29.7943	31.0268	30.5716	28.8976	31.7148	30.4996	29.2765	31.1875	31.2348	29.5927	30.5254	30.3954	29.9568	30.7055	31.3479	29.2794	30.2237	30.379	30.8039	31.2869	29.8198	27.9712	31.3992	31.0674	29.7863	28.8843	30.4631	30.5226	29.9033	30.5257	30.6842	28.2205	30.0158	30.4921	30.8389	31.607	30.7002	30.3485	30.9528	29.5347	30.6541
P19320	Vascular cell adhesion protein 1	VCAM1	31.227	31.6412	31.4797	31.786	31.6369	31.4112	30.637	31.4722	32.1867	31.9804	31.1229	32.4273	30.4343	31.4368	31.8031	31.05	31.5596	32.0549	32.211	31.3707	31.7193	32.0293	31.3813	31.8197	31.661	31.3438	31.2096	31.9787	31.6955	31.4472	31.5188	31.0472	31.5957	31.7952	31.2105	32.7644	31.1472	31.5347	31.3093	31.4836	31.4071	32.1965	30.8374	31.1306	31.7885	31.4688	31.6167
P19652	Alpha-1-acid glycoprotein 2	ORM2	32.5213	32.8849	34.261	32.6047	33.4454	34.2438	32.5629	32.1855	33.939	34.2083	31.9523	33.3264	32.5312	31.5257	32.9729	32.1095	34.4098	33.3424	34.0173	33.6243	32.5136	34.6658	34.9194	32.2644	31.968	32.5079	31.4831	32.6078	32.0497	34.0091	32.1785	32.7241	32.6287	32.1906	33.8512	34.8975	33.8794	33.8493	33.4791	32.7378	32.2619	33.0512	33.5483	31.9087	31.23	32.8686	32.9867
P19823	Inter-alpha-trypsin inhibitor heavy chain H2	ITIH2	36.9714	34.1282	36.1391	36.9811	36.7245	36.3981	34.9651	36.6642	36.7109	37.1629	35.9786	36.109	36.4473	36.2944	36.7851	35.6345	36.2625	36.787	36.2615	36.9103	37.3003	35.8471	36.4025	35.1452	36.7114	36.9324	35.1056	35.0673	37.1405	36.8768	37.103	34.8395	35.9031	36.0165	36.4903	37.0082	35.8365	36.6465	36.7885	37.2692	36.5457	36.9846	36.0137	36.2304	36.9473	37.1304	36.809
P19827	Inter-alpha-trypsin inhibitor heavy chain H1	ITIH1	37.8198	34.2028	36.8395	37.6746	37.4515	37.1607	35.6546	37.4764	37.4494	37.6201	36.7855	36.7282	36.8726	36.5519	37.3186	36.5182	36.8853	37.1621	36.9981	37.5836	37.6171	36.2545	36.7964	35.0276	37.2921	37.4909	34.9389	34.4832	37.8801	37.6671	38.01	34.7926	36.5699	36.6392	37.0552	37.6448	36.8713	37.1506	37.3077	38.0173	37.2863	37.6675	36.7837	37.0219	37.5899	37.7851	37.3532
P19971	Thymidine phosphorylase	TYMP	32.0797	29.1718	31.4932	31.4499	31.0023	31.7804	30.0653	31.6845	30.7831	31.4464	32.2053	32.0298	25.903	31.5114	31.5881	27.2546	31.2958	31.1316	30.3395	30.9608	32.0315	31.3542	32.0118	31.1473	31.0271	31.8199	31.2396	31.5256	32.0079	31.2132	31.0528	31.7073	31.4728	31.4492		31.882	31.5368		30.639	31.0922	31.9183	32.3856	31.2021	30.6659	31.6264	30.4519	31.3505
P20742	Pregnancy zone protein	PZP	34.9197	31.6167	32.2799	36.4434	35.3302	34.9712	34.3149	33.4207	31.5407	32.4367	34.2478	34.32	33.2058	36.5639	33.8931	30.9887	35.7754	31.4674	31.4038	36.3187	32.115	31.7502	32.2083	33.7388	31.2216	32.8397	34.4637	32.6079	30.2971	32.891	35.8952	32.6307	30.4865	34.6526	35.2047	32.5074	34.993	33.7157	35.5941	35.0873	32.1869	30.5145	33.212	37.0123	30.118	32.8898	34.9225
P20851	C4b-binding protein beta chain	C4BPB	35.0666	34.1673	34.9084	34.5821	35.1331	34.6747	34.0351	34.4937	34.2805	35.0873	34.7678	34.7858	34.4139	34.0835	34.6716	34.3288	35.9956	34.7505	34.4066	34.9432	35.0615	35.1558	35.5461	33.9678	33.2514	34.5075	34.1807	34.6867	35.2395	35.4252	33.8158	34.7563	35.1412	34.5358	34.6594	35.5824	34.5832	34.8376	35.2932	34.6402	34.3867	35.1272	34.8507	34.2852	33.8795	34.9248	34.2407
P21291	Cysteine and glycine-rich protein 1	CSRP1	32.424		31.2487	31.6149	31.9089	31.1937	29.892	31.3039	31.0613		31.2873	30.2653	27.7637	31.2911	29.5575	28.795	31.2857	31.3778	31.2555		32.7066			31.2013		31.2092	31.973	30.7583	32.1661	31.4253		30.7527	30.5555	31.3876	30.9517	31.1124	30.6436	29.4736	32.5872	31.5732	30.6808	30.5084	31.1875	29.8304	31.0847	30.42	31.0227
P21333	Filamin-A	FLNA	34.3119	31.6715	33.6513	32.8213	33.591	33.6361	32.4736	33.6675	32.7278	31.7612	33.4345	31.9159	32.2951	33.4897	32.0029	31.9769	34.0572	33.1098	32.3202	31.9585	32.9532	31.6667	28.1491	32.146	33.4099	33.2382	33.0189	32.371	33.9612	33.6993	31.7019	32.6883	33.4342	34.2931	32.2378	33.0317	33.5226	31.2057	33.0371	33.49	33.1127	32.4664	33.9102	31.5428	33.6495	32.7303	33.3927
P22105	Tenascin-X	TNXB	30.9112	30.0149	30.5002	31.5233	30.2237	29.9746	30.7438	30.5744	32.1516	30.6492	30.1999	31.8536	30.2515	30.5519	30.6766	30.3009	30.2234	30.5806	30.5621	30.8487	31.2472	30.7761	31.1193	30.0016	31.6826	31.2913	30.5432	30.9491	31.1583	31.1306	30.6608	30.3901	31.7266	30.2865	30.1641	31.5601	31.0287	31.0781	31.1915	31.679	31.104	31.8706	31.2564	30.3326	31.1686	31.5036	31.0386
P22314	Ubiquitin-like modifier-activating enzyme 1	UBA1	29.8837		29.9163	29.7715	29.745	29.8562	29.9151	31.1163	30.1858	28.3241	29.9297	29.4477	28.4995	29.7021	29.3943	29.4312	29.3042	29.5044	31.7202	29.5045	30.1959	29.0535		28.4102	30.0529	29.9366	29.2397	28.5491	29.8659	28.7282	28.9228	28.0054	29.0235	29.6262	28.2433	29.0073	30.6093			29.5001	29.6901	29.8888	29.9565	29.4091	29.3197	28.5013	28.9513
P22352	Glutathione peroxidase 3	GPX3	33.2317	30.7941	32.7859	32.6515	32.2527	32.6768	32.0455	32.8085	32.0652	33.4408	32.154	32.5146	32.2203	32.6796	33.3542	31.5601	32.6735	32.2601	32.7044	33.5373	33.1499	33.0208	33.3001	32.0455	31.8169	33.1623	32.3895	32.7231	33.8778	33.6571	32.904	32.238	32.9328	32.3812	31.8752	33.6361	32.7495	32.3478	32.9951	32.3732	32.3841	33.9056	33.0316	33.3244	33.1201	33.3979	33.3561
P22692	Insulin-like growth factor-binding protein 4	IGFBP4	32.6649	26.9793	31.5435	32.6737	32.9314	32.6741	25.4418		31.3502	31.8829	32.5955	32.4864	24.4628	29.7958	31.0369	23.5074	32.9409	33.7832	31.5241	31.0618	33.0002	29.2638	31.6655	29.8103	30.4397		32.9549	30.3812	32.7812	32.9368	33.1895	33.2619	31.067	31.3314	30.8011	32.2356	31.2381	34.2197	33.1563	31.5581	31.969	32.5981	30.8541	30.8255	32.0654	31.0683	31.989
P22792	Carboxypeptidase N subunit 2	CPN2	34.9786	33.6878	35.1419	35.0243	35.0575	34.8937	32.9371	34.74	35.1628	35.3994	34.4126	34.7592	34.4562	34.4556	34.77	34.2425	34.8711	34.8005	34.5742	35.2654	35.2355	35.1826	35.5845	33.1995	34.9675	34.7076	33.9718	34.1733	35.4034	35.0929	35.2392	33.4431	35.047	34.4878	34.8774	35.7237	34.5034	34.809	34.9692	35.3061	34.8627	35.1248	34.9545	34.4237	34.6905	34.7486	34.9531
P22891	Vitamin K-dependent protein Z	PROZ	32.186	31.2951	32.0269	32.1063	30.6571	31.9047	31.4502	32.2786	30.3127	30.7603	31.6422	31.7163	32.1943	31.5759	31.7308	31.4658	32.0877	31.7358	30.3458	32.3552	32.4046	32.4042	31.063	31.7684	31.7959	31.649	30.3002	31.6206	32.6366	32.452	32.5538	30.1681	31.7869	32.3567	31.7645	32.5895	32.093	29.6059	31.3264	32.1234	31.7357	31.8392	30.8697	31.0053	32.3772	31.6756	30.1021
P22897	Macrophage mannose receptor 1	MRC1	30.8648		31.4787	30.5953		31.1541	27.1512	30.4225	30.4377	30.017	32.1686	30.7296	29.7483	29.5996		27.4496	31.6946	31.4162	31.7283		29.9345	30.6833	31.0481	29.1097	30.527	29.8875	30.802	31.3548	31.1531	30.8155	31.2172	28.3785	30.7557	31.331	29.4881	31.5614	32.4434	30.9665	30.8967	30.1317	30.8453	31.851	29.7068	30.4254	30.074		30.0382
P23142	Fibulin-1	FBLN1	33.9804	30.5022	33.7446	34.0424	33.9002	33.6002	31.8055	33.4639	33.9703	33.6452	33.5335	33.1713	32.5815	33.1728	33.5804	31.626	34.2748	34.3817	34.0581	33.982	34.1132	33.6394	34.1103	32.0704	33.7676	33.7913	32.7141	32.7027	33.941	34.7235	34.1534	32.6911	33.3832	33.1315	33.4866	34.3251	33.1731	34.2471	34.4555	33.9206	33.35	34.5327	33.7362	33.0713	33.5015	34.1647	34.0688
P23284	Peptidyl-prolyl cis-trans isomerase B	PPIB	33.373	32.8309	33.8594	33.0288	33.1373	33.2975	32.7311	33.0978	32.9528	30.6956	33.533	32.6074	32.486	33.0904	32.0999	32.9227	33.0187	32.7382	32.3432	32.1597	33.0843	31.0182	34.7639	32.9976	32.6693	33.3387	32.1478	31.6246	33.3463	33.0139	30.9613	31.63	32.6917	32.858	32.0097	32.8163	33.0498	30.7528	31.7359	32.8362	33.0905	33.3995	32.8477	32.3768	32.9735	32.1848	32.6379
P23470	Receptor-type tyrosine-protein phosphatase gamma	PTPRG	25.8141	27.2647	26.2729	25.4201	25.2204	25.7238	25.9564	25.5954	26.7154	25.6598	26.0568	26.5038	25.1407	24.5714	25.8785	25.8695	25.3242		25.8628	25.7332		25.6219	24.9836	25.539	26.4626	25.8911	25.5088	25.6085	26.7572	25.6793	24.5145		26.3972	26.1281	26.0759	25.9633	26.4716	25.7054	24.5492	26.6992	26.0305	26.1925	25.526	26.3488	26.0617	26.5017	25.735
P23526	Adenosylhomocysteinase	AHCY	26.2996	26.192	26.5489	25.8616	26.6682	26.2747	25.9572	28.0329	26.3647	26.1005	26.4794	26.4728	25.8575	26.4044	25.5277	26.043	25.2699	25.2048	28.3826	26.8529	25.8402	26.6303		24.6633	26.2789	26.6027	25.608	26.2189	26.7619	25.3317	26.5024	25.6617	25.4563	26.386	26.275	25.6402	27.1088	24.9363		25.9827	26.4068	26.1536	26.4586	25.8347	26.3404	25.4019	26.6124
P23528	Cofilin-1	CFL1	34.1591	33.2452	33.4044	33.3297	32.8269	33.6579	32.4569	33.4917	32.3108	31.1297	33.4948	32.9641	31.6445	33.1434	32.6392	32.1692	33.5307	32.9887	32.0052	32.857	33.2197	32.1855	30.6639	31.9559	33.1454	33.8804	31.9332	31.1614	33.9581	33.2579	31.3045	31.8568	32.3358	32.8007	31.7315	32.428	32.8957	31.2007	32.8979	33.1796	33.016	33.9695	33.3098	32.4478	33.0167	31.8618	32.6983
P24043	Laminin subunit alpha-2	LAMA2	30.2291	31.5323	30.6809	31.2863		29.792	28.808		29.4676	30.3389	30.084	31.5605	29.8602	30.0504	31.0315	30.8449	30.7014	30.7536	28.6343				30.0229	28.9451	30.0869	30.1984	28.9878	27.8892	29.7614	30.3845	30.0646	29.1058	29.3927	30.9491	30.0341	30.9455	29.9056	30.7712	30.3464	29.868	28.9178	29.7272	30.122	31.3504	30.4962	30.8828
P24592	Insulin-like growth factor-binding protein 6	IGFBP6	28.5284	28.2154	28.9341	28.1433	28.4366	28.7125	28.0451	28.7164	27.8931	27.7294	28.663	28.4461	28.5457	28.0637	28.7336	28.6744	28.3392	29.306	29.9244	28.7145	28.9849	28.0717	27.4665	28.4489	28.6343	27.8844	27.37	28.5264	29.0183	28.9996	27.6805	26.3721	28.092	28.6019	28.9624	28.61	28.4991	29.5056	28.5345	28.4604	27.8687	28.9699	27.7513	28.3566	28.7783	29.0171	29.1272
P24593	Insulin-like growth factor-binding protein 5	IGFBP5	30.0165	30.1303	30.5275	30.8525	30.0919	30.0013	30.3169	31.2692	28.5612	29.4766	30.6562	30.4459	29.7555	30.1794	29.3121	28.4403	30.248	29.7936	31.0323	30.3844	30.864		29.3339	28.9396	30.1283	29.7178	29.64	30.1778	31.1672	30.875	30.0891	28.2014	29.928	29.0765	30.1279	30.0701	30.6728	29.9948	30.9472	30.3701	30.8122	31.6158	30.0634	30.3671	30.2933	30.5056	30.5109
P24821	Tenascin	TNC	30.9537	31.2085	31.5477	31.1018	30.9232	32.535	29.7544	30.7784	32.0708	31.175	30.982	31.3463	30.8561	30.6058	30.5028	29.3212	31.0789	31.8534	32.2142	31.3659	30.5813	31.1286	30.7684	29.9685	30.8424	31.3905	29.9424	30.9915	31.5153	31.1748	31.4067	30.3936	31.4389	30.2122	30.5306	32.1247	31.3474	31.1717	31.3814	31.3034	31.5611	31.8937	31.8302	30.5475	31.3195	31.0771	30.5872
P25311	Zinc-alpha-2-glycoprotein	AZGP1	34.95	35.3864	34.6419	34.6412	33.8083	34.1165	31.9047	33.3725	33.8298	34.4089	33.2999	33.3866	32.8799	33.4854	34.1666	32.4754	35.056	34.4955	33.9058	34.0334	34.1087	33.536	34.5681	33.1466	33.8278	33.6237	33.4705	32.8642	35.2199	35.4458	34.1744	33.4937	33.7457	33.4317	34.0909	35.0801	33.9795	35.149	35.2036	34.2795	34.13	35.1274	33.0921	33.4056	33.5052	34.5732	34.6408
P26038	Moesin	MSN	33.5046	30.3359	33.6085	33.1367	32.4428	33.207	30.1258	33.0801	32.9412	31.398	33.3347	32.4446	31.5362	32.4898	32.2007	31.9797	32.7994	32.3813	32.0849	32.4451	33.0655	31.3565	29.9995	30.5379	32.7561	33.3412	31.6521	31.2377	33.5052	32.87	31.1022	31.3894	32.1653	31.9233	31.7188	32.7134	32.8923	31.2344	32.1507	32.8907	32.6506	33.6925	32.8365	32.0638	32.9948	31.9794	32.3249
P26447	Protein S100-A4	S100A4	28.8978	28.9547	28.6232	28.6233	28.1079	28.7075	28.3388	28.7004	28.3443	26.5685	27.9724	28.8954	28.327	28.5802	28.8618	28.7666	28.8116	28.2654	27.2037	27.3908	28.718	28.2442	25.8838	28.7561	27.5679	29.0634	28.8286	28.5593	29.1388	28.2556	27.3762	27.8484	28.2702	28.5746	26.6909	28.1268	28.1652	26.241	27.7117	27.1976	28.516	29.5437	28.5536	28.7156	28.8279	27.7683	28.2083
P26927	Hepatocyte growth factor-like protein	MST1	33.9545	30.8766	33.5459	32.8862	32.3801	33.4261	31.2792	33.4213	33.0206	33.4965	33.2329	32.9877	32.4612	32.6246	33.0304	32.3993	34.124	33.7203	33.1271	33.5574	32.8949	32.716	33.9499	32.1299	32.5729	33.7336	32.3538	32.3777	33.4293	33.2886	31.9411	31.9909	32.5174	32.9791	32.8687	34.1659	33.1988	33.2765	33.9852	33.6382	33.0967	33.6871	33.6665	32.8241	33.389	32.9057	33.5705
P27169	Serum paraoxonase/arylesterase 1	PON1	33.7313	30.8248	32.1034	33.6092	32.8706	32.3745	33.5818	33.3225	33.0921	33.1086	32.6468	33.4428	32.9878	32.9493	33.3015	32.5318	33.3341	33.1744	33.2576	32.8616	33.8325	33.2744	32.9397	30.8351	33.456	33.6671	30.2879	31.6811	33.7857	32.9753	31.9666	31.0045	33.1741	33.6234	33.1091	33.0311	33.4639	32.2878	32.5628	33.8812	32.6638	33.5161	33.3907	33.799	33.3667	32.9886	32.9643
P27348	14-3-3 protein theta	YWHAQ	31.2584		33.0843	31.9061		30.3605	28.8939	31.034	31.5917		32.8437	30.3266	26.0803	31.6032	32.2776	21.2313	30.7068	31.4908	30.0313	31.2084	32.0867			29.7268	31.2978	31.6238	30.4625	29.3718	31.2769	33.4221		30.2969	31.0038	30.944	31.7124	31.4278	30.8184			31.4222	30.5455	31.8183	31.3547	30.8958	31.2191	31.1136	32.2212
P27797	Calreticulin	CALR	33.6461	30.5381	33.4552	32.898	32.2736	33.2458	28.9632	33.1438	32.0449	30.4296	33.1971	31.4304	28.2236	32.1649	31.6942	30.7207	32.8745	32.6617	32.6444	33.0381	33.0002	31.1491	32.2796	30.4483	32.082	33.6661	30.548	30.8769	33.0841	32.9419	32.2003	31.4355	32.0628	31.1215	31.4433	32.3444	33.0165	31.2955	32.2153	33.5632	32.7041	33.477	32.9811	31.4429	32.2695	31.2044	32.2153
P27918	Properdin	CFP	32.7945	31.1421	30.9349	33.3379	33.0574	32.1753	30.8504	32.289	31.6414	33.4751	30.5549	32.7754	32.9035	32.1866	33.8882	31.9934	33.9001	33.3246	32.1766	32.3456	33.8861	32.9993	33.7681	31.0541	31.842	32.3483	31.6633	31.1319	33.7107	33.5274	32.7784	30.9736	32.0179	31.8086	31.5727	34.1019	32.269	33.8272	32.7415	32.3599	31.4825	33.0145	32.4652	32.6922	32.2543	33.7356	33.625
P28066	Proteasome subunit alpha type-5	PSMA5	32.236	30.3016	31.7814	31.7321	31.1381	32.1564	25.9122	31.6008	31.2867	32.0011	30.7998	30.1579	25.3143	29.9505	31.3796	24.7771	32.531	31.4886	32.1952	30.9593	31.6614		31.8849	28.4729	30.4582	31.6639	30.4385	31.1217	32.4942	31.287		31.0806	31.2573	31.597	31.1679	31.8551	31.0256		32.4102	31.8083	31.5339	32.1332	31.1832	30.3461	30.9919	29.8468	31.5198
P28799	Progranulin	GRN	30.47	27.3463	30.7521	31.0536	30.1821	31.1923	28.4911	28.903	30.4277	31.6473	29.0106	31.0325	23.5179		31.0111	23.118	31.6552	31.0149	30.9722		30.9955	30.6243	31.134	30.5412	29.9189	30.6226	30.6031	31.0542	29.9666	30.1127	29.8628	31.0142	31.0933		30.1604	30.9356	30.6559	30.2368	30.7966	29.7783	31.1457	31.4239	30.1004	29.628		30.1105	30.696
P29401	Transketolase	TKT	28.3864	28.8268	27.4849	27.3251	28.0059	27.3504	27.9314	28.7337	27.8006	27.2156	28.2198	28.7376	25.91	27.471	28.592	27.7585	28.3344	26.3914	28.1832	27.3307	26.9937	28.0013	27.4493	28.4535	26.794	27.3314	28.6336	27.7312	28.2346	26.3757	26.4916	27.7927	26.6057	27.3122	27.514	27.233	27.754	25.1826	27.6107	26.5521	27.5572	28.4757	27.8041	27.6786	28.2313		26.8694
P29622	Kallistatin	SERPINA4	33.0842	31.0655	32.0922	32.7305	32.7933	32.0209	32.6938	33.143	32.3383	33.2122	32.2837	32.5976	33.1898	32.473	33.5005	32.6166	32.3211	32.7089	32.3205	32.8667	33.062	32.2006	32.5082	32.214	33.3093	33.0077	32.2881	32.3323	33.7147	32.6182	32.7376	31.4463	32.5976	32.9277	32.3819	33.0373	32.6198	32.4374	32.9884	33.4121	33.0269	33.3057	32.3444	33.1296	33.5413	33.124	33.1148
P30085	UMP-CMP kinase	CMPK1	27.6	28.3801	28.064	27.6404	26.7915	28.022	27.859	27.3113	27.6933	27.2756	27.5196	27.6065	27.0138	27.7037	27.2537	26.9009	27.5824	27.2722		27.3533	27.2451	25.6776		27.6953	27.8644	27.9893	27.6255	26.9174	27.1005	27.4524		26.6933	26.6093	27.8568	26.2287	26.5959	27.2372	23.3502	25.4135	27.6061	27.4645	27.3079	27.4335	27.0641	27.48	26.7779	27.4293
P30101	Protein disulfide-isomerase A3	PDIA3	33.3398	31.4318	33.4346	32.8993	32.7944	33.2174	32.0784	33.0838	32.7831	30.1275	33.2193	32.4559	31.4465	32.488	31.8086	31.7882	33.3546	32.674	32.036	32.6239	32.8879	30.9713	31.6173	31.8969	32.9368	33.3761	31.6774	31.8473	33.4892	33.305	30.938	32.1673	32.4833	32.5612	31.7315	32.7654	32.9074	31.4123	32.3463	33.1968	32.8989	33.7003	33.035	32.2361	32.6797	31.6496	32.2985
P30740	Leukocyte elastase inhibitor	SERPINB1	31.8336	30.213	31.5923	32.1139	30.8941	31.5406	30.8284	31.7604	31.6098	29.7879	31.4504	31.0796	28.411	31.1784	30.6492	30.4478	31.0653	31.1653	31.1136	31.1891	31.8868	30.2213		30.7844	31.7817	32.0871	30.7259	30.921	31.9494	31.0134	29.7902	30.5931	30.7794	30.5227	30.659	31.3846	31.2053	29.7419	31.1734	31.445	31.2193	31.9616	31.186	30.79	31.518	30.5288	31.1601
P31146	Coronin-1A	CORO1A	31.9101	31.3077	31.9094	31.1694	31.1199	32.0577	31.166	32.0628	31.0726	29.4119	31.7594	30.8105	30.3625	31.4673	31.1998	30.4881	31.4762	31.1924	30.5431	30.7862	31.6095	30.3256	26.9056	31.2953	31.3714	32.0361	30.973	30.7246	31.8527	31.1669	30.3443	30.9366	31.127	31.2001	30.9006	31.0385	31.6571	29.8376	30.7761	31.1081	31.2514	32.0722	31.9496	30.5725	31.1344	30.5346	30.9785
P31150	Rab GDP dissociation inhibitor alpha	GDI1	31.8147	28.4774	31.7092	31.4252	30.8697	31.7262	29.7271	31.8481	31.4396	29.6161	31.6499	30.8162	28.697	30.6994	30.9904	27.9833	31.1517	30.987	31.1933	31.6478	31.8987	33.8016		28.8474	30.5256	32.0057	30.1212	30.357	32.0052	31.6276	29.7082	29.828	31.2738	31.0324	29.2055	31.081	31.5821	28.8917	30.467	31.3839	31.6272	31.9723	31.7635	31.1244	31.398	30.2785	31.8658
P31939	Bifunctional purine biosynthesis protein ATIC	ATIC	24.5134	24.2971	24.2628	24.3882	24.3711	24.8068	25.242	26.6191	23.3405		24.9877	24.1496	22.5501	23.7222	24.5301	24.0003	23.7607	23.9739	26.4985	24.3275	24.3977	22.9449		24.1149	25.0336	25.2192	24.5562	22.967	25.4522	23.9067	23.5975	22.5951	24.7431	24.6398		22.6014	25.8897		22.6978	25.0649	25.5693	25.1963	25.5366	24.1558	23.8013
P31946	14-3-3 protein beta/alpha	YWHAB	31.8054	28.7926	31.2449	32.3298	31.2189	31.6057	30.5763	32.1391	30.93		31.3175	31.2239	25.515	30.765	30.8672	29.636	31.5579	31.0648	31.9329	31.0696	31.6815	30.0961		29.5215	30.5465	32.2196	29.3647	30.4191	32.1403	32.1375	30.7002	30.296	31.0047	31.0104	31.2293	31.7899	31.976		30.6655	31.3116	31.2158	32.3605	32.1324	31.3016	30.0208	30.8846	31.1502
P31948	Stress-induced-phosphoprotein 1	STIP1	29.5812	25.8477	29.5096	30.7112	29.7933	30.0978	27.8717	29.7625	28.5871	27.9457	29.5676	28.4079	27.5019	28.8668	29.8658	27.1604	29.6592	29.6001	31.4545		30.2256	30.1938		30.551	28.9723	30.2858	30.4428	29.2197	30.3532	29.3124		30.2689	30.1047	28.0821		29.321	30.1597			29.1474	30.0166	30.359	30.2113	28.7885	27.95		30.0428
P32119	Peroxiredoxin-2	PRDX2	29.4048	27.5122	28.4604	29.7287	29.0669	30.0799	29.9127	29.9599	29.5753	28.9081	28.5624	29.3652	28.7304	29.7122	31.298	30.258	29.3655	28.8596	29.851	28.9576	29.3402	31.3864	29.0133	29.0532	29.6619	30.644	29.2503	29.9938	28.2473	29.0238	30.7741	28.4	29.3522	28.9321	27.7966	27.8239	29.7159	28.1978	29.264	29.2747	29.476	30.6007	30.0097	30.8202	29.7162	28.5942	30.3794
P33151	Cadherin-5	CDH5	32.5125		31.5468	33.1612	31.821	31.9696	30.1743	31.2501	31.425	32.1835	31.1125	32.5323	30.3065	31.4302	31.4493	30.7537	32.4752	32.2311	31.7615	32.7959	32.2475	31.6329	32.3748	30.7648	31.7398	32.3726	30.7821	30.2933	32.3016	32.6705	31.374	30.6653	31.2143	31.5591	31.4638	33.6163	31.7717	32.0325	31.8677	32.6594	31.7041	32.5828	31.4454	32.4276	31.2999	32.5914	32.0286
P33908	Mannosyl-oligosaccharide 1,2-alpha-mannosidase IA	MAN1A1	30.4617	30.0952	31.4954	30.9493	30.4458	30.686	30.2857	29.8208	31.578	30.5399	30.7782	30.4304	30.3212	30.1353	31.1809	30.8274	31.4331	31.0142	29.7598	32.9642	30.6921	30.9489	30.698	28.9559	30.914	30.0953	29.9313	29.7713	29.9714	31.7919	30.6172	29.984	29.6394	30.2085	31.035	31.3913	30.4403	30.51	30.8913	30.8331	30.0365	30.8779	30.3949	30.1384	31.7976	31.0527	30.8412
P34932	Heat shock 70 kDa protein 4	HSPA4	32.9351	27.8358	32.7428	32.2751	31.5597	31.887	26.2329	31.3576	31.4988	30.4872	33.5155	32.9985	23.2156	30.9923	31.6961	22.1087	31.6948	31.8475	30.4511	29.2331	32.447	32.5408		30.522	30.8365	31.8341	31.4515	31.1115	32.4119	32.4633		31.4103	31.4966	31.9586		31.6726	30.6001		31.1368	30.3675	31.3773	32.6416	31.1798		31.7085	29.6951	32.4084
P35527	Keratin, type I cytoskeletal 9	KRT9	34.8821	29.4592	32.0336	31.3008	32.7737	32.1639		32.4151	31.6076	31.1657	32.2781	30.9831	22.632	31.4436	32.2776	27.6838	33.7385	31.7815	32.4926	31.7487	33.6426	30.5238	32.9387	32.126	32.1451	31.7913			33.5851	34.9108	33.214			30.6112	31.6598	30.4272	32.3815		31.1751	31.8668	31.682	33.9427		31.4494	33.515		32.0138
P35542	Serum amyloid A-4 protein	SAA4	35.9102	34.5195	36.3927	36.8001	37.1598	36.4563	34.994	35.1868	35.6788	36.0527	35.731	36.9009	36.0183	36.6553	35.6156	35.8663	36.5267	36.4666	35.317	35.9169	35.7259	36.9556	35.657	35.0668	34.58	34.7756	35.1145	34.9234	36.4612	37.2324	35.4334	34.6136	35.5246	36.6028	35.8347	36.9077	35.7084	36.5693	36.0724	35.66	34.9154	36.3759	36.0171	36.2834	36.1774	36.0313	36.39
P35555	Fibrillin-1	FBN1	31.3905	30.1526	30.533	31.2968	30.3914	30.9377	24.5216	29.1359	31.3835	30.6696	32.7995	31.1053	22.8927	30.0115	31.5297	28.4742	31.9893	31.9778	30.5001	30.435	31.3661	32.4078	31.9485	31.8216	30.4785	30.7608	32.5267	31.772	31.357	30.9154	30.5693	30.5655	31.3311		31.3881	31.372	30.3028	31.4603	30.7681	30.581	31.7947	31.8733	30.6275		29.4162	29.8193	31.8025
P35579	Myosin-9	MYH9	33.3335	30.9258	31.8937	30.5721	31.8925	32.0128	25.6934	32.2482	31.3172	30.9796	32.6877	31.0524	24.0989	31.9612	31.6799	22.9127	32.2996	31.5123	32.1825	30.8705	31.7071	32.9766	30.7343	31.0675	30.3018	31.2394	31.3775	31.4411	32.1038	31.4472	31.2015	30.9931	31.1083	30.973	31.3064	30.6898	32.3233	29.3997	31.9264	31.8458	31.9278	31.8833	31.5302	30.834	31.3436	30.3312	32.2795
P35858	Insulin-like growth factor-binding protein complex acid labile subunit	IGFALS	34.226	31.4654	33.8102	33.9975	33.8228	32.853	33.8126	34.2387	33.7925	34.1809	33.3282	34.3696	34.0319	34.2723	34.5857	33.1694	34.0823	32.7603	33.043	33.8864	33.9179	32.1339	32.6384	33.1355	34.8134	33.7051	33.0208	33.77	34.8475	34.4387	34.3733	33.1262	33.1911	34.2374	34.1363	34.0593	34.0882	33.6397	33.9715	34.9335	34.5319	34.5353	33.5882	34.419	34.4181	34.1373	33.2364
P35908	Keratin, type II cytoskeletal 2 epidermal	KRT2	32.5821	30.6932	30.1136	28.5213	28.3867			30.9755	30.9162		30.3252	28.5756	28.2863	30.2613	32.0619	29.8277	31.1268	28.3178	31.4742	29.7774	29.9238	29.7584	30.7972	29.0532	31.2527	27.6464			28.8908	31.21	29.6486		29.0857	29.9152	30.9618	29.0973	30.9714	26.1565	29.4404	29.371	29.1107	29.8342		28.1107	28.3745	28.9057
P36871	Phosphoglucomutase-1	PGM1	31.6353	30.1326	31.3173	30.9786	30.5082	31.2912	29.0047	31.6205	30.965	29.5873	31.5818	30.8333	28.3895	31.6588	30.8151	26.2037	30.5236	30.701	31.2311		31.4554	29.3793		30.7264	30.5856	31.2343	30.5791	29.9779	31.4092	30.9159	29.7909	30.5619	30.2423	31.4652		30.1982	31.1231		30.0945	31.3654	31.2546	31.4626	31.2159	31.1953	31.4873	29.934	30.8261
P36955	Pigment epithelium-derived factor	SERPINF1	35.5705	35.1582	35.5003	35.8789	35.0674	35.7654	34.5408	35.1063	35.085	35.3753	35.0176	35.3334	34.2235	35.6334	35.4219	35.3864	35.6755	35.7057	35.1197	35.5277	35.9562	34.8607	34.8762	34.1182	35.6712	35.1164	34.1195	34.485	35.7605	35.8851	35.1485	34.4237	34.5193	35.286	35.4418	35.3422	35.5872	36.1346	35.6567	35.6401	35.3722	35.876	34.4856	35.2706	35.1877	35.2582	35.4349
P36980	Complement factor H-related protein 2	CFHR2	31.4874	30.3102	32.5706	31.3461	31.2428	29.3197	29.0575	28.3931	31.6139	28.1923	31.8883	31.4127	30.5155	31.287	29.8022	30.9964	29.6092	30.714	29.9931	31.3871	31.5211	30.8931	29.5117	28.0324	30.1548	29.805	28.899	29.5717	30.439	32.129	30.8729	28.8312	29.5118	30.6313	32.201	30.5169	30.3819	31.9138	30.4481	30.4621	29.5714	29.1268	30.255	31.786	31.3198	31.871	31.2046
P37802	Transgelin-2	TAGLN2	32.6718	31.2502	32.8794	32.7622	32.3075	33.0641	33.1908	32.9	32.2333	29.8782	33.4025	31.8268	32.844	33.2828	31.7507	32.4312	32.8624	32.0934	30.8097	31.9325	33.3615	31.3084	29.005	32.0617	32.8016	33.4367	32.4962	31.6142	32.7132	32.5504	30.146	32.4227	32.6915	32.4861	31.0982	31.854	32.3442	30.2592	31.5912	32.1579	32.1399	32.6157	33.0993	32.2954	33.1836	31.4125	31.9235
P37837	Transaldolase	TALDO1	31.5864	30.8599	31.9452	31.0341	30.8535	31.745	28.7775	31.4612	32.285	29.9424	30.1262	31.1519	27.9494	30.5529	29.2857	30.1084	31.0683	30.6277	31.1965	30.4356	30.3747	29.0858		30.2093	29.5128	31.3337	30.5133	30.2114	31.3099	31.8484	30.0243	29.3012	30.14	30.8437	30.363	32.056	31.1988	29.9477	29.5493	30.6938	30.7041	31.8179	30.6449	30.4843	31.0203	30.8097	30.7284
P39060	Collagen alpha-1(XVIII) chain	COL18A1	25.1112	26.0509	24.9741	25.6586	25.0813	25.8883	25.9437	26.8221	24.7514	25.2519	26.3714	26.2792	25.0815	25.0821	25.1547	25.0648	26.0571	26.2253	26.6526	25.8704	25.5769	25.8336	25.4797	24.2694	25.3695	25.5152	24.6298	25.5222	25.112	25.6254	25.5688	24.8428	25.424	25.8794	25.946	25.7536	26.3792	25.5398	24.7742	24.9408	25.2203	24.8543	25.7988	26.1356	25.4922	25.1643	25.7271
P40197	Platelet glycoprotein V	GP5	27.6941	25.9013	27.4453	27.5584	27.3035	28.1859	27.7612	27.5616	25.7816	25.2929	27.2233	26.3743	27.3278	28.3246	26.5772	26.3044	27.374	26.9798	26.1423	26.4659	27.6307	25.2677		26.661	27.0645	27.2628	26.8982	26.1637	27.871	26.8951	23.9701	27.4838	27.664	27.1949	25.6795	26.5372	26.9263	24.6189	25.6769	26.8037	26.251	26.5844	27.8916	27.227	28.2005	25.8798	27.277
P40925	Malate dehydrogenase, cytoplasmic	MDH1	30.7821	30.3882	30.6052	30.65	30.3218	30.0856	30.084	30.2575	30.4986	28.7022	30.8079	30.5664	28.1087	29.9981	30.5882	30.2947	30.282	29.7905	28.6854	29.7375	30.5512	29.9357		30.777	30.2729	30.3575	31.1258	30.0673	30.3254	29.5481	27.3691	30.7347	30.1327	30.0208	29.6056	30.0691	30.258	27.8373	29.5342	30.4367	30.7859	30.5415	30.0403	29.434	29.9745	29.5059	30.5195
P41222	Prostaglandin-H2 D-isomerase	PTGDS	27.3285	28.3354	28.1645	28.0088	27.558	28.7731	27.6703	27.3296	28.1115	27.6264	28.0034	28.5276	27.4434	27.659	27.4622	27.7117	28.0894	28.3504	27.5879	27.1632	27.6589	27.3703	27.128	28.0742	27.39	27.9541	27.3327	27.9343	27.4631	28.3478	27.2349	28.0657	28.0831	28.1282	27.9721	28.5373	27.7003	28.5575	28.0066	26.9818	27.576	28.2008	27.9602	27.6681	27.9938	28.3095	27.3017
P43121	Cell surface glycoprotein MUC18	MCAM	32.2237	30.7292	31.3309	31.9659	30.9761	30.3878	27.7254	29.638	31.7508	29.9748	31.1197	30.2432	26.6966	30.6878	31.5455	26.2512	32.2019	31.813	30.3064	31.0202	31.7533	30.7742	30.7603	30.3888	30.7454	30.347	30.6176	31.1646	31.9584	31.8482	30.8337	30.9808	31.6348	30.6564	31.422	31.0422	30.7392	30.9057	31.6679	31.8615	31.0928	31.7038	30.5874	31.1856	31.1293	31.5997	32.1084
P43251	Biotinidase	BTD	30.5424	30.2023	31.1853	30.8066	30.828	29.8563	30.1779	30.5916	31.0911	30.9629	30.0316	30.8587	30.7505	30.9275	31.0814	30.606	30.7152	30.6786	29.7387	28.0174	30.5814	30.8846	30.4891	29.8201	29.9415	30.8879	30.1685	30.2415	30.5617	30.9021	30.8759	29.7185	30.3437	31.146	30.8965	30.7915	30.2263	30.1838	30.5648	30.7318	31.5948	31.0012	30.4141	30.768	31.7327	30.9537	30.8532
P43652	Afamin	AFM	36.3574	34.9399	35.7175	36.7994	36.4556	35.3277	35.4437	36.491	36.1941	36.8826	35.7129	35.9504	35.4757	36.5589	37.1402	36.0234	36.7592	36.624	35.2875	36.1867	36.7726	35.3711	36.2485	35.6968	36.2503	36.458	35.4745	35.823	37.2469	36.579	36.6536	35.0418	35.8274	36.4324	36.0487	36.0171	35.9076	35.9767	36.9869	36.8684	36.7484	36.8893	35.9088	36.0083	36.5168	36.6266	36.5329
P47755	F-actin-capping protein subunit alpha-2	CAPZA2	31.4942		31.0477	31.3438	31.3737	31.7944	28.248	31.1109	30.5037		31.8716	30.6997	29.734	31.8822	30.9695	29.2478	31.521	31.2767	29.4638		31.3943	31.4049		30.9782	31.0189	31.8632	31.7092	30.817	31.6071	31.0938		30.9826	31.3775	31.6173		30.4076	30.5337	30.0851		30.4964	31.5837	31.4866	31.3313	30.8536	31.0178	30.1416	31.7955
P47756	F-actin-capping protein subunit beta	CAPZB	31.2375	27.0523	31.9791	30.1895	31.0494	30.7981	29.9594	31.1272	33.1342		30.0698	29.9108	27.9352	32.7918	29.5262	27.9403	30.6498	30.621	30.2196		30.6632			30.2075	30.4651	31.2125	30.7379	30.3936	30.73	30.4647		30.4831	30.8128	30.5283		29.7881	30.6263			30.1345	30.5074	30.6481	30.6938	29.7075	30.5114	29.2367	30.4884
P48059	LIM and senescent cell antigen-like-containing domain protein 1	LIMS1	28.9599	27.7911	28.1088	28.6227	27.9378	28.8387	28.8272	28.6103	27.176	23.3624	28.3245	27.6597	28.0853	28.7348	27.2662	27.9514	27.1493	27.4488	27.0488	27.0115	29.0714	26.6652		27.7761	27.1701	28.9432	28.4495	27.7966	28.8515	27.927		28.1765	28.5429	29.3578	27.1543	27.4541	28.2421	25.7296	26.6302	27.1872	27.8517	28.2381	28.9696	28.0804	28.5186	27.1205	28.3198
P48637	Glutathione synthetase	GSS	26.4004	25.4522	26.3796	26.003	26.2308	27.099	26.7544	27.5898	24.9562	26.4182	26.2034	25.922		25.871	26.0167	25.7712	25.4735	25.8561	28.3994		26.2949	25.4808		26.1684	25.9979	26.3398	25.7301	25.6622	26.5045	25.6244		24.2226	26.2765	25.6589	25.5667	26.7274	27.1771		26.2848	26.3775	26.1756	26.4427	26.7226	25.101	25.1222	25.1818	25.9396
P48740	Mannan-binding lectin serine protease 1	MASP1	32.7259	29.8563	32.4771	32.4872	32.5177	32.5401	31.2255	32.7434	32.2957	32.6801	32.2905	32.4859	31.9852	32.4886	32.5048	31.8978	33.3919	33.1868	32.6059	32.6678	32.8408	32.6809	32.5841	30.778	31.9805	32.3532	31.5195	31.5656	33.3932	33.2064	32.5414	31.0243	32.259	33.0205	32.6656	33.5145	32.9524	33.0706	33.2155	33.2119	32.4595	33.2408	32.6862	32.6792	32.3749	32.8791	32.8112
P49747	Cartilage oligomeric matrix protein	COMP	32.1641	30.0469	31.6737	31.1321	31.534	32.5406	30.057	31.9587	32.0912	30.5286	32.0416	31.9885	29.2157	31.3886	31.8579	29.996	32.0139	31.9608	31.7089	31.5181	32.6159	31.8642	32.0519	30.7164	31.7077	32.4728	31.2723	31.3059	32.4332	33.1787	31.2153	29.8701	31.4129	31.6575	31.5241	31.9923	31.7893	32.0973	32.1322	31.9589	31.744	32.696	31.4125	31.1012	32.1262	31.9846	32.2784
P49908	Selenoprotein P	SELENOP	36.0232	28.4892	34.3165	35.4237	34.0743	34.7319	27.0541	34.2317	32.6906	35.2264	31.0175	29.4506	26.7036	30.7403	31.2501	24.5879	35.3218	35.2243	34.2643	34.6198	35.7999	30.6446	35.2657	27.7869	30.6521	34.5505	28.8556	29.8829	37.0701	36.2874	34.9595	30.8649	32.8404	31.0563	32.1488	35.4187	33.2737	35.029	35.9299	34.3963	34.099	35.3606	34.1505	30.9325	32.5957	34.5053	35.2114
P49913	Cathelicidin antimicrobial peptide	CAMP	32.0416	27.5891	31.9282	32.1665		32.7674	26.0741	31.5421	31.4062	31.6129	32.8184	31.6049	24.4933	30.1588	32.1197	25.5428	33.0442	31.7956	31.692		32.315	30.0631	33.2286	29.5744		31.8778	30.7096	29.7993	32.4292	32.0621	32.314	28.938	31.5083	31.944	29.6759	33.1579	31.4302	30.9931	32.8335			31.8873	30.7772	31.3239	31.8769	31.6426	31.827
P50395	Rab GDP dissociation inhibitor beta	GDI2	31.6317	30.472	31.9975	31.7106	31.3372	31.7424	29.9373	31.6148	31.3759	30.2625	31.8114	31.4781	29.4406	31.6482	31.1435	30.1307	31.7145	31.0976	31.2763	31.1305	31.6023	30.2562		29.3861	31.5694	31.8702	30.1218	30.9467	31.4418	31.4391	30.3579	30.8516	30.4583	31.7413	30.3934	31.0235	31.3838	29.9372	30.9114	31.4803	31.3389	32.1937	31.5326	31.3978	31.5386	30.4902	31.2985
P50552	Vasodilator-stimulated phosphoprotein	VASP	30.9937		30.3631	29.9936	30.6355	31.2796	30.6238	31.4626	29.3907	28.8426	30.2114	28.8368	30.4056	31.2314	29.8012	29.7736	31.185	30.5203	28.3505	28.3956	30.8798	29.5058		30.3208	31.0644	31.2466	31.2648	30.2386	31.3863	30.3916	28.2678	30.613	30.7519	30.7675	29.8039	29.8243	30.7401	28.558	30.0915	30.7108	30.4234	29.8978	31.6407	29.7465	30.6042	29.7105	30.6563
P51884	Lumican	LUM	32.6254	30.3622	32.0844	32.4822	32.654	32.5401	32.6018	31.987	33.5129	32.4153	32.7	32.5271	32.4866	32.2126	32.7843	32.127	32.9619	33.3895	32.2356	32.5087	33.1123	32.5245	32.4801	31.4543	33.5296	33.1871	32.0304	32.534	32.3435	32.8548	32.0198	31.696	32.4513	32.5726	32.0694	33.0331	32.2062	32.9237	32.6046	33.082	32.7577	33.07	32.892	31.8553	32.4705	32.8896	33.035
P52209	6-phosphogluconate dehydrogenase, decarboxylating	PGD	31.6921	30.1922	31.5499	31.3788	31.218	31.7906	30.8599	31.6319	31.2301	30.6383	31.4765	30.9969	28.9054	31.8486	31.2103	30.2201	31.6743	31	30.7871	32.1225	31.7988	29.5507	31.6582	30.2431	31.3023	32.5281	30.4398	30.01	31.7827	31.0875	31.4429	30.0418	31.0762	31.0684	30.0171	31.1487	31.5143	30.3238	30.4974	31.9619	31.5821	32.1582	31.4987	30.8742	30.9411	30.8216	31.0653
P52565	Rho GDP-dissociation inhibitor 1	ARHGDIA	33.5243	28.0508	31.9759	33.2166	32.2739	33.1802	25.3645	32.533	32.4383	31.9334	28.534	30.9188	24.3672	29.7649	30.3018	23.526	32.6893	33.0619	31.6193	31.584	33.6504	30.39	32.7661	31.0779	30.2274	33.271	28.9548	30.9138	33.8951	33.0428	31.3822	29.0492	31.1368	29.9159	31.2042	32.1959	31.8269	32.1206	33.1962	32.5652	31.9735	33.8977	32.3933	31.4752	30.2847	31.1277	32.198
P52566	Rho GDP-dissociation inhibitor 2	ARHGDIB	33.4446	31.7368	33.0949	33.3534	32.4272	33.2932	28.7905	33.0712	31.8171	31.5368	33.0603	31.5769	29.1536	31.3195	32.4509	29.3485	33.0046	32.7998	31.6887	32.08	33.6506	30.4989		31.2335	31.9896	33.6709	31.9321	31.5948	32.9459	32.8854	31.9807	31.3249	31.895	32.1008	31.1417	32.6603	32.9254	32.2782	31.5476	32.1293	32.2465	33.4214	33.0449	31.516	33.0305	31.4084	32.5848
P54108	Cysteine-rich secretory protein 3	CRISP3	32.9728	28.616	32.5954	32.2479	31.5956	32.4554	28.5474	32.2336	32.2354	32.9659	32.0817	29.402	26.4891	31.1592	32.1398	30.6318	32.6324	32.5311	33.2118	32.4494	32.1436	30.4039	32.7382	30.0563	31.2551	32.7527	29.9368	29.3278	33.2199	33.3996	32.7553	29.8189	31.4378	30.0999	31.2042	33.4796	32.4593	32.8887	33.4091	32.9385	32.2331	33.2574	32.2659	31.2091	31.6953	32.4625	32.7071
P54289	Voltage-dependent calcium channel subunit alpha-2/delta-1	CACNA2D1	28.8533	28.9758	29.389	28.7743	28.0735		28.4287	28.9905	29.8213	28.4349	27.8665	30.4144	27.6008		29.0435	28.5314	28.8212	28.2474	29.7563	29.3516	28.8434	28.673	28.7179	28.125	29.8598	28.6458	28.3913	29.4439	29.4604	28.9921	28.2027	27.9261	28.55	26.8801		29.4003	28.7651	27.8672	29.0971	29.5563	29.6635	29.7181	28.6623		28.4313	29.0389	28.2914
P55056	Apolipoprotein C-IV	APOC4	29.7506	28.1974	30.0944	30.2942	29.4283	29.8283	29.4255	30.6004	28.3622	29.6731	28.6667	30.6712	30.2188	30.875	29.6701	31.1178	30.8971	27.9145	29.7708	29.3126	29.8696	31.3504	32.0035	28.9301	29.2848	30.1184	28.3302	28.6617	30.7058	29.0323	31.3723	28.52	29.609	28.812	30.5775	30.9822	28.4636	28.9458	30.7987	28.8822	27.2418	29.3098	29.1331	29.5991	29.0945	29.3237	29.1444
P55058	Phospholipid transfer protein	PLTP	31.6947		30.5779	32.0592	30.9699	31.9922	30.4562	30.9027	30.9877	31.0345	31.3258	31.201	30.4519	30.5847	31.5795	30.3015	31.1531	31.6971	31.4365	31.3858	31.9115	31.4184	31.4074	29.8973	31.6045	31.9456	29.0213	29.7139	31.4047	31.5214	30.2262	29.5072	30.9047	30.9571	30.4568	31.6593	31.1486	31.4508	30.7792	32.2043	31.2467	31.9712	31.9168	30.597	31.3251	31.0828	31.5512
P55072	Transitional endoplasmic reticulum ATPase	VCP	31.2551	31.3642	31.4485	30.9286	30.6022	31.0722	30.7705	31.5803	30.7845	29.509	31.4237	30.4538	30.3859	31.1844	30.0608	30.0314	30.9843	29.8284	31.2183	30.6463	30.7018	29.3315		30.4812	31.5606	31.5415	30.546	30.3673	31.1027	30.7632	29.2762	30.7244	30.703	31.0922	29.5389	30.5416	31.3138	30.8344	29.6683	31.2694	31.1256	31.1036	31.2796	30.333	30.6029	29.4521	29.9606
P55103	Inhibin beta C chain	INHBC	30.8245		30.2242	31.8904	30.8999	30.9762	24.334	28.3538	29.9826	30.8563	31.1787	30.6467	22.0619	31.0845	31.8998	24.6044	31.0127	31.0783	28.3403	29.4819	31.7533	32.44	32.076	31.1438		30.5193	32.5869	31.8513	30.9171	31.8638	29.7982	30.6462	30.5174	30.3914	31.1492	30.8315		30.8432	31.6382		31.5648	28.5145	29.2824	30.8793	30.8709	31.0397	31.8576
P55145	Mesencephalic astrocyte-derived neurotrophic factor	MANF	27.4884	26.8653	27.9976	27.4188	27.5247	27.8553	27.1969	27.6863	27.0767	24.8304	28.1667	27.1144	27.379	27.8426	26.7828	27.1845	27.6825	27.2956	27.8865	27.1754	27.6645	26.3988	23.293	27.9503	27.3441	28.0347	27.1562	26.6321	27.9389	27.1931	26.418	27.4835	27.6463	27.1416	25.9402	26.448	27.6258	24.9559	26.7635	27.0758	27.2725	27.9573	27.8307	26.9054	26.9824	26.0163	27.5863
P55209	Nucleosome assembly protein 1-like 1	NAP1L1	31.4467	30.0386	31.6377	30.5528	30.336	31.6612	30.3674	32.1181	31.1914		32.0324	30.4199	30.3826	31.5956	29.9201	30.506	30.8453	29.7837	30.9424	31.0686	30.6967	29.6177		29.1331	31.0143	32.0726	30.5546	29.9244	31.1508	31.0602	30.2269	30.0676	30.8752	30.6716	29.629	30.7329	31.7799		30.4821	31.2823	31.1263	31.7945	31.547	30.347	31.4685	29.7288	29.9964
P55290	Cadherin-13	CDH13	29.7365	28.2375	30.0696	31.148	28.5856	26.948	28.818	29.1317	30.3348	28.9782	29.1358	29.3191	27.6353	29.633	30.2088	29.0783	29.8072	28.9172	29.6624	29.4043	29.7544	29.2233	29.2212	29.8693	30.5747	29.5725	29.2396	29.8845	29.4359	30.1271	28.6569	28.7709	29.1505	28.7496	29.5148	31.1804	29.6593	29.7193	29.5881	30.9091	29.7703	30.4455	29.4526	29.8953	29.56	30.1057	29.4871
P58546	Myotrophin	MTPN	32.8002	32.2449	31.6053	32.4131	31.6724	32.2575	26.2042	32.1865	31.8081	30.9382	29.375	31.2006	24.6352	31.6638	30.8518	24.1656	32.5842	31.8504	31.2282	31.6711	31.9061	30.632		30.2431	30.778	31.9078	31.4968	30.5202	32.8782	32.2377	32.4391	30.546	31.3742	30.8872	31.3983	31.6485	31.5638	30.8075	32.144	31.8546	31.3004	33.0664	31.6605	31.1889	32.6483	31.2494	32.7427
P59665	Neutrophil defensin 1	DEFA1	27.123	27.5187	27.6356	26.8736	26.053	27.2524	26.3418	26.2415	26.5351	27.4193	28.307	28.3321	26.6537	27.6095	28.4994	27.0189	27.8605	27.2924	26.6131	26.0783	27.4118	28.4651	26.8065	24.7342	26.5722	26.1666	27.0283	25.4448	26.9697	26.9037	27.2693	24.9425	24.8675	27.9855	26.4947	28.3735	26.7292	26.4062	27.2734	27.3591	23.1802	26.8729	26.5976	27.0403			27.0638
P59998	Actin-related protein 2/3 complex subunit 4	ARPC4	27.5664	26.5117	28.1702	27.2498	26.9048	28.4409	28.174	28.3627	27.2323		28.2276	26.5975	26.9657	27.857	26.0872	27.5795		26.4219	26.6031	27.0712	27.5613			26.7794	27.918	28.2203	27.3883	26.7159	27.8565	26.8975		27.0414	27.4582	27.5033	25.9893	26.3375	28.0881	24.4299	25.8045	28.1867	27.8837	27.8697	28.2074	27.0743	27.8182	26.4567	26.5146
P60174	Triosephosphate isomerase	TPI1	31.929	32.7127	31.9081	31.4802	31.3614	31.259	31.5908	31.7751	31.3006	29.4308	31.9581	31.4301	30.8269	31.4781	31.142	31.8482	32.0671	30.9701	30.6002	31.1473	31.6295	31.0505	29.1405	32.0316	31.5146	32.1415	32.1539	31.7041	31.8706	31.3257	29.202	31.7803	31.3823	31.382	30.3285	30.8365	31.4674	29.0145	30.8535	31.4463	31.9693	32.0847	31.6006	31.082	31.6154	30.3272	30.7331
P60660	Myosin light polypeptide 6	MYL6	32.6639		31.3734	30.2524	31.1607	30.86	28.2425	31.7062	30.2531	29.4815	30.2994	30.2922	28.2638	31.6251	30.3425	30.4257	31.2326	30.1228	31.0779	29.9999	30.678	30.1703		31.0387	29.9005	30.451	30.7958	30.7589	30.2955	30.5469	29.0893	30.8681	30.2436	32.6111	29.6643	29.865	31.9345		29.3018	30.5333	31.1305	30.3296	30.7341	29.9712	30.3561	29.4307	31.0925
P60709	Actin, cytoplasmic 1	ACTB	37.2242	35.0509	37.0783	36.9215	36.7511	37.2079	35.673	36.9907	35.9018	35.3069	37.1538	35.6347	35.7201	36.7556	36.0732	36.298	36.3889	36.7364	36.0026	36.5812	37.4235	34.3854	32.9569	35.0115	36.3399	37.498	35.6541	34.6152	37.0454	36.6519	34.4314	35.6439	36.4701	36.8221	35.3534	36.1482	36.857	34.6148	35.2695	37.4323	36.5	37.1072	36.9966	35.8485	36.8041	35.6275	36.5185
P60900	Proteasome subunit alpha type-6	PSMA6	27.1207	28.662	27.1216	26.4315		27.1932	27.4851	27.558	26.4219	25.8452	27.2525		26.0677	25.3615	26.4042	27.2059	25.4806	25.9101	26.9181	26.2407	25.9982	25.572		27.2424	27.0606	27.5466	27.6146	26.9419	26.3584	26.4599		27.7688	27.2121	25.9987	25.9005	27.0413	27.2159	24.6538	26.3705	26.9487	27.3875	26.6601	26.9783	26.235		26.2417	26.1824
P61106	Ras-related protein Rab-14	RAB14	32.2994		31.5486	31.6631	31.261	31.9697	24.9708	30.4067	30.789		33.4226	30.4054	23.1825	30.1035	31.4578	21.4774	31.6722	31.1975	28.7665	28.6161	32.1771	32.7618	31.2708	30.5972	31.3141	31.4768	30.6798	31.2714	32.2798	32.3766		30.8647	31.4793	30.7444		31.2273	30.9328	31.8339	31.5133	30.1127	31.5181	32.2608	30.7703	28.6179	31.4149	29.4154	32.6828
P61158	Actin-related protein 3	ACTR3	31.7678	30.8762	32.1336	31.4037	31.0996	31.8679	30.9919	31.8294	30.9629	29.2018	31.9066	31.0188	29.9285	31.6266	30.8008	31.2902	31.2402	30.8603	30.953	30.7663	31.5945	29.8482		31.4144	30.9863	31.5647	31.1677	30.7172	31.6373	31.0212	29.0565	31.1166	30.9488	31.357	30.1511	30.9647	31.4977	28.6965	30.1735	31.2075	31.3658	31.5348	31.4244	30.8646	31.4526	30.2776	30.6929
P61160	Actin-related protein 2	ACTR2	31.8243	28.9375	32.2313	31.4901	31.1399	32.0513	31.149	32.2292	31.0259	31.1021	31.6284	30.5361	30.6236	31.4967	30.5252	30.7578	31.1615	30.9601	30.8167	31.8263	31.5596	29.1031		30.9502	30.6428	32.032	30.9376	30.2705	31.815	31.3352	30.5655	30.8476	31.3153	30.7559	30.4166	31.2658	31.8751	29.3983	30.5788	31.2377	31.9293	31.8219	31.8356	30.5653	31.6064	30.4596	30.7693
P61224	Ras-related protein Rap-1b	RAP1B	31.8892	28.9381	31.4487	31.157	30.6096	31.4193	31.1513	31.8525	30.6132	27.9274	31.8565	29.924	30.1281	31.9398	30.3287	30.6201	30.9352	30.81	29.9236	30.3847	32.1223	29.7737		30.6756	30.6596	31.6718	30.4211	30.2938	31.3267	30.6133		29.9271	31.4048	29.7789	29.7343	29.9191	30.6932	28.4785	30.225	30.8747	31.4157	31.3359	31.503	31.0508	31.1797	29.5473	31.0344
P61626	Lysozyme C	LYZ	31.743	29.1743	31.4389	31.7638	31.2661	32.7253	30.4406	31.4312	31.8172	31.3493	31.3745	31.6446	30.2222	30.8839	31.6437	30.5968	31.2831	32.3894	31.9041	29.7942	32.0614	30.8413	31.5981	29.9131	30.9094	31.6369	30.783	30.9059	31.1459	31.5894	31.5009	30.3214	30.9306	30.9989	29.7584	32.7362	31.2219	32.5763	30.7266		30.7132	31.6182	31.3499	30.6602	30.8533	31.1115	31.7289
P61769	Beta-2-microglobulin	B2M	34.1556	29.8245	33.9856	33.8542	30.9811	34.4427	29.3699	31.0987	33.1747	33.699	30.8278	28.8504	29.9009	32.7927	30.9114	29.9972	31.7476	32.9651	31.7566	33.045	31.9599	30.3972	30.9492	29.192	31.0118	31.9946	28.3458	28.6118	34.3823	33.1438	34.0577	29.2233	30.7832	30.945	32.9659	33.3336	31.9914	34.3697	31.8289	31.8962	31.0974	33.9137	31.554	31.3516	33.6128	30.2316	30.9108
P61981	14-3-3 protein gamma	YWHAG	33.1848	26.2373	32.4181	33.066	32.4739	33.0112	29.8424	33.7357	31.6256	30.7874	31.893	29.813	26.6876	29.718	30.9668	28.9957	32.0481	32.1879	32.4833	32.5429	32.7259	30.2315		25.7316	31.5981	33.4112	29.4087	28.6349	33.1689	33.3556	30.4931	27.2323	31.4589	31.5121	31.5265	32.7769	33.0025	30.6178	31.015	32.3186	31.8888	33.4423	32.9343	31.1716	31.7135	31.8408	32.1019
P62258	14-3-3 protein epsilon	YWHAE	32.7513	29.17	32.0072	33.4035	31.7178	32.0823	30.5762	32.2952	32.9865	32.3677	31.7839	31.6784	30.4473	30.8276	31.0614	29.9031	32.2646	31.8127	32.2772	32.5951	31.5539	31.0473	28.1862	30.2313	32.1142	32.2302	30.254	30.9962	33.0113	31.8338	31.0859	30.8324	31.3385	32.1165	30.4426	32.4279	32.1491	30.3275	32.2896	33.0707	31.7602	32.941	31.9377	31.5644	31.463	30.9229	31.6269
P62328	Thymosin beta-4	TMSB4X	38.8958	27.1104	36.3891	37.8154	36.0963	37.9949	26.3756	37.9605	34.8858	34.6987	33.7778	27.7046	26.6278	31.6594	33.1087	25.4208	37.7657	38.0144	36.2124	37.4225	37.7305	30.2042	33.0006	29.4166	32.7211	38.3949	30.0521	30.6341	39.1908	38.6377	36.9132	31.8819	36.3085	28.369	31.1081	37.5318	37.2318	37.0496	37.6172	37.757	37.3891	39.1024	37.5946	29.5662	33.822	35.877	36.4529
P62937	Peptidyl-prolyl cis-trans isomerase A	PPIA	33.9357	32.9281	34.3342	33.8137	33.5194	33.8729	32.4605	33.5212	33.438	31.5593	34.0133	32.9804	32.6475	33.6855	33.206	32.9092	33.3615	33.4618	32.3728	33.4507	33.7825	31.5154	32.8216	32.166	33.2707	34.23	32.354	31.4753	33.8643	33.7995	31.5107	31.5869	32.7664	32.9248	32.4301	33.4232	33.3623	31.724	32.5398	33.7045	33.3951	34.1277	33.7004	32.573	33.8161	32.498	33.0857
P63000	Ras-related C3 botulinum toxin substrate 1	RAC1	30.7127		29.984	29.4004	29.0128	29.9884	29.9135	30.0765	28.6509		29.6578	28.9483	28.9374	30.117	29.1212	29.3835	29.3292	29.1564	28.0631	29.6018	30.7511			28.9427	29.3739	30.6163	29.6955	28.8454	30.301	29.6422		27.8244	29.3171	30.0728		28.8451	30.0832			30.3228	30.022	30.7354	29.9853	29.7662	28.2165
P63104	14-3-3 protein zeta/delta	YWHAZ	35.0365	31.7486	34.6194	34.0996	33.8668	34.5819	33.2198	34.5996	33.8152	31.6474	34.4735	33.7776	32.6752	33.978	33.194	33.5958	34.4613	33.8055	33.4618	33.9695	34.292	32.8785	29.6948	33.1582	34.3717	34.8472	33.3921	32.6966	34.7308	33.9939	32.3671	32.7336	33.7031	34.0331	32.7874	33.8704	34.1405	31.8448	33.4402	34.6402	34.4348	35.1751	34.4719	33.6765	34.1691	33.1734	33.6324
P63241	Eukaryotic translation initiation factor 5A-1	EIF5A	31.96	30.0057	30.9564	31.3862	31.3159	32.1774	28.5088	31.8397	30.6627		31.0199	30.2885	25.7589	30.5393	31.8021	27.6318	30.8301	30.8247	30.7614	30.6499	31.6107	29.9064	32.5739	29.27	31.5745	31.7942	29.6828	29.6161	32.3153	31.386	29.0759	31.4802	31.3259	30.3628	30.709	30.5765	31.096	30.7963	30.6718	31.4815	30.9468	32.1616	31.5241	29.7785	30.4857	29.403	31.0556
P67936	Tropomyosin alpha-4 chain	TPM4	36.5015	30.9452	35.8982	35.9309	34.8499	35.9388	29.4514	35.6847	34.6443	33.0121	34.3198	32.9923	29.1715	34.198	34.0042	28.1737	35.8251	35.194	34.79	35.0088	36.0485	32.9274	30.1691	30.2749	33.489	36.1898	31.9655	31.5283	36.0083	36.1013	33.1123	32.461	34.2951	32.552	34.057	35.2165	35.2436	33.6567	34.8907	35.7986	35.4728	36.2026	35.2646	33.4611	34.3342	34.4654	35.0656
P68032	Actin, alpha cardiac muscle 1	ACTC1	31.6328	28.8913	31.474	30.5265	30.2708	30.5413	30.9508	31.3644	28.909	28.1356	32.1278	29.6961	30.0838	31.601	29.834	30.3892	31.0898	30.449	29.3367	28.7728	30.1835	28.6937		32.3444	30.2234	29.8248	32.5538	31.0383	30.1484	30.669	28.2564	32.1489	29.9959	31.6587	29.9774	28.8636	31.3041	27.9999	29.4315	30.3265	30.0583	29.7466	30.0365	30.3619	30.0961	29.2981	29.8638
P68104	Elongation factor 1-alpha 1	EEF1A1	27.9214	29.8676	27.5109	27.1523	28.4924	26.7497	28.5624	26.8454	30.4404		26.0312	29.1243	28.5495	28.2714	27.6156	29.53	26.5688	26.5417	25.6788		27.2781	27.4638		25.0366		25.988	27.1533	28.8177		27.77		26.5033	26.5191	26.9762	27.9119	28.2325	26.484	26.2661	27.427		26.1197		26.6119	25.8281	26.9427	27.5738	28.6594
P68366	Tubulin alpha-4A chain	TUBA4A	32.3799	31.2423	31.9959	31.5551	30.8699	32.1272	31.7666	32.2836	30.9053	29.0772	31.4212	30.3516	31.0362	32.0242	30.0754	30.6376	31.3323	30.4102	30.7552	30.9489	30.6942	29.3735	26.2836	30.3029	31.1628	32.4275	31.2036	30.4035	31.5377	30.7166	29.9912	30.9849	31.5867	30.6371	30.2437	30.9063	31.8244	28.9339	30.5504	31.4135	31.4545	30.1095	32.2869	30.1691	30.9813	29.7453	31.0901
P68871	Hemoglobin subunit beta	HBB	33.3377	32.8123	33.5367	33.2423	33.4532	34.0123	33.3864	33.2789	34.2085	32.6436	32.4807	33.5568	31.636	33.4671	34.6384	33.6997	34.233	32.7181	32.8275	33.3336	31.3062	35.297	33.659	34.0016	32.5675	33.5716	32.794	33.25	31.9707	34.319	36.483	33.2972	33.1597	32.1724	32.2568	33.2196	33.8912	31.8752	32.9222	34.1251	34.4116	33.943	33.5947	34.7671	34.3769	32.7133	34.3599
P69905	Hemoglobin subunit alpha	HBA2	33.6238	33.3725	33.579	33.7471	33.7823	34.4131	33.8218	33.8465	34.3757	33.1517	33.2456	33.1174	31.875	32.7932	34.8227	33.5261	34.5439	32.9515	33.3644	33.6378	31.6925	35.1701	33.6169	32.7165	32.1065	34.2434	32.8846	32.7749	32.3728	34.8851	37.3252	32.8225	33.9036	32.2733	32.3549	33.272	34.4613	32.7539	32.9603	34.1422	34.9291	34.3754	34.2621	34.3248	33.8751	32.8673	34.6341
P78417	Glutathione S-transferase omega-1	GSTO1	34.1221	29.9318	33.3794	32.8644	33.0554	34.1242	28.228	33.502	32.0544	32.6849	32.9141	28.5932	30.1412	32.2066	32.7883	29.8639	33.0612	33.481	32.4344	33.0861	33.3201	30.0967	32.5292	31.0623	31.9992	33.8456	31.5375	31.4811	34.0107	33.5962	32.3344	31.5851	32.554	31.1115	31.199	33.2574	33.0959	31.3208	32.74	33.2849	33.3378	34.1633	33.2596	31.7399	32.988	31.8597	32.8204
P80108	Phosphatidylinositol-glycan-specific phospholipase D	GPLD1	32.4019	30.382	31.618	32.5812	31.7707	30.9922	31.8109	31.9715	31.5517	31.3927	30.9707	31.4052	31.7063	32.8116	32.3565	31.7416	31.5785	31.5283	29.9998	31.4316	32.1058	30.3344	30.436	31.1248	31.9586	31.2795	31.1663	31.5393	32.3179	31.8573	31.7572	30.4139	30.9339	32.1208	31.5755	31.6782	31.6478	31.3988	31.6638	32.1611	31.7776	32.0221	30.9371	32.7455	32.3344	32.392	31.6853
P80188	Neutrophil gelatinase-associated lipocalin	LCN2	24.3929	26.4524	26.0324	25.2468	24.1397	26.3999	25.5088	25.2673	25.1437	24.8653	25.2309	26.8142	23.8123	24.8087	26.8591	25.9693	24.4644	26.1868	25.6526		25.2346	25.5303	24.877	25.4457	25.201	24.8199	26.2407	25.9084	24.9816	25.1448	25.8514	25.5727	24.2506	25.5792		26.5225	25.2473	24.7435	24.7603	24.6745	24.1241	25.9647	25.6559	25.8538		24.8178	25.7384
P98160	Basement membrane-specific heparan sulfate proteoglycan core protein	HSPG2	29.6774	30.6852	29.4473	29.7592	28.8795	29.8674	29.5083	30.6337	30.5463	30.1622	29.9985	30.3526	29.0915	29.2759	29.7775	29.3246	29.9205	30.0873	31.4922	29.9071	29.8549	30.1425	30.3307	29.8979	30.2987	30.0036	29.5725	29.758	30.2981	30.2754	30.0242	28.5675	29.409	29.876	29.7409	30.6662	30.345	29.9521	29.9811	30.3242	30.1146	30.3659	30.0338	29.5299	30.1844	30.0396	29.7412
Q00610	Clathrin heavy chain 1	CLTC	30.8353	30.5568	30.9714	30.047	30.6719	31.2579	30.5011	30.8034	30.5527	28.6747	31.5808	29.5136	29.6563	30.6978	29.2885	29.7426	30.7372	29.8435	29.4124	29.5868	29.9704	29.2044		29.3922	30.9815	30.5182	30.4244	29.745	30.3081	30.7481		30.3616	30.5839	31.6	29.2595	29.9626	30.9866	25.9269	28.2115	30.899	30.5556	30.2384	30.9362	29.3768	30.7159	29.7618	30.1284
Q01459	Di-N-acetylchitobiase	CTBS	28.0752		27.7838	29.11		27.7161	28.0596	28.5822	28.7496	27.9676	28.3853	29.106	27.8331	28.4484	29.2639	28.0802	28.2115	29.3509	29.9822	28.6685	28.9039	28.2285	26.7981	28.256	28.3892	28.339	28.0271	29.0433	28.2869	29.1206	28.2666	24.701	27.2982	29.0884	28.5037	29.6874	28.74	28.2398	27.9744	29.1124	29.3665	28.7519	28.2616	29.1561	29.1346	29.5497	28.927
Q01518	Adenylyl cyclase-associated protein 1	CAP1	33.6363	28.7563	32.9179	33.1088	32.7839	33.8616	31.3008	33.4797	32.0886	32.1671	32.9556	32.1578	31.0532	32.0619	31.4632	31.2883	33.0849	32.9395	31.9627	32.2256	33.7318	30.819	32.9819	30.6735	31.5897	34.2404	31.592	31.5417	34.0219	33.1266	32.3057	30.9071	32.4946	32.0688	31.3077	32.4961	32.5572	31.8885	31.7149	32.6089	32.6177	33.8961	33.6265	32.4929	32.3653	31.8912	32.5934
Q02985	Complement factor H-related protein 3	CFHR3	31.418	30.1919	33.7734	33.1062	32.112	31.0621	30.6914	32.1377	32.3263	30.5123	31.6209	31.4326	31.3002	32.2727	32.1309	31.356	32.0503	31.777	32.2309	32.0826	31.6741	31.5475	30.9421	30.3087	30.159	31.3604	31.0349	31.2868	32.0803	31.7447	31.3518	31.341	31.7378	31.4665	31.9486	32.3358	33.0822	33.4367	32.5796	31.1131	31.5065	31.9399	31.5533	31.6725	31.3858	32.1331	32.1457
Q03591	Complement factor H-related protein 1	CFHR1	35.7401	30.5095	35.6234	36.4109	34.5988	35.7399	30.4241	34.2139	34.6516	31.3894	34.34	33.701	31.123	33.0795	34.7906	29.2048	35.6933	35.6724	34.0998	35.9012	35.7402	33.6237	35.4289	32.6616	34.3457	34.9867	32.3991	32.4267	35.6037	36.4957	36.3796	33.1851	34.7325	32.6015	34.1204	36.0243	34.9867	34.3723	35.4982	34.8761	34.5122	35.2069	34.315	33.2472	33.6611	34.4161	35.1507
Q04756	Hepatocyte growth factor activator	HGFAC	33.0368	31.2959	33.0044	32.8571	33.1806	32.8762	31.3296	32.7099	33.842	33.3158	32.2849	32.4326	32.1303	32.1694	32.6961	32.9716	33.0745	32.3357	32.1281	33.3578	33.0984	32.22	32.8494	31.194	33.1357	32.8678	32.133	31.4366	33.2381	33.2167	32.5549	30.9872	32.1616	32.4602	32.8882	33.6024	32.5736	32.8288	33.1586	33.6609	32.8256	32.9339	32.4277	32.3584	33.2522	33.3769	33.1517
Q04917	14-3-3 protein eta	YWHAH	32.9954	28.3847	32.4967	32.5982	32.2343	32.4611	26.1796	32.5654	31.7279	29.9323	30.724	31.1619	25.8988	32.5745	32.3393	25.0881	31.8334	31.749	31.5395	31.0847	31.9712	32.2425	29.8178	29.822	30.8239	32.694	29.7312	31.4478	33.0712	32.5956		31.0864	31.0459	30.4382	31.3427	31.8813	32.0357	29.8786	32.1002	31.9048	32.0241	33.0795	32.0779	31.3327	31.654	30.6378	32.5242
Q05682	Caldesmon	CALD1	32.559	29.0027	32.6946	32.2267	31.8453	32.4135	27.2434	32.3335	32.0916	31.7021	32.3893	30.3712	24.4556	31.9575	31.5601	23.3098	32.4323	31.9384	31.3888	30.6911	32.606	32.4854		29.901	31.3538	32.061	29.7985	30.9369	32.6431	32.9178	30.0999	31.7376	31.2316	31.706	31.1424	31.4772	31.9765	31.7927	31.6243	32.2174	31.9231	32.3011	31.8899	30.5973	31.6982	31.2739	32.6682
Q06033	Inter-alpha-trypsin inhibitor heavy chain H3	ITIH3	35.8831	34.233	35.9265	35.8563	36.3014	36.5937	33.7696	35.4644	35.8661	35.4924	35.3233	35.2254	34.8071	34.7534	34.8182	34.7314	35.4876	36.1948	36.1652	35.6757	35.2789	35.7925	36.2999	33.7894	34.9841	34.7663	33.9064	33.9282	34.6886	35.6236	35.591	33.9962	35.3139	34.9854	35.3184	36.0688	35.6484	36.0706	36.4429	35.2403	34.6265	35.4528	35.6419	34.9714	34.7367	35.5753	35.5543
Q06830	Peroxiredoxin-1	PRDX1	28.8779	30.4877	28.7969	28.7446	28.9708	28.7491	29.1582	29.1886	29.3695	26.6401	28.9562	29.5891	29.2571	28.477	28.5996	29.2893	28.4919	27.7806	29.264	28.3567	28.9712	28.6469		27.8866	29.0624	29.2184	28.6539	29.1227	28.6046	28.4911	28.3306	27.7918	28.1176	28.603	28.5764	28.9193	28.6049	26.4504	27.4939	28.4328	28.6328	29.1465	29.0757	28.3137	28.2871	28.4037	29.1063
Q07954	Prolow-density lipoprotein receptor-related protein 1	LRP1	28.6254	28.5023	28.6704	28.5438	29.331	29.1317	27.3126	28.6193	29.369	28.5112	28.6223	29.4407	27.4543	27.8724	27.9788	28.9016	28.5417	28.7408	28.614	28.5484	28.5477	28.816	28.3742	28.3777	28.6305	28.5902	28.3035	27.9756	28.6799	29.2382	29.2583	27.064	27.8454	29.4206	29.2856	29.8716	28.4905	28.6811	29.1395	28.9208	28.9612	29.3915	28.5398	29.5118	28.7088	29.3931	28.4365
Q08380	Galectin-3-binding protein	LGALS3BP	32.7972	32.8874	33.0248	32.9165	33.5286	33.9608	31.2019	34.0507	33.1816	35.0374	32.0648	32.5944	32.6162	33.1017	32.9616	33.0479	33.2594	34.1068	31.7977	32.4025	33.4694	32.909	32.6996	31.1554	32.649	34.2922	31.0526	30.9125	31.9504	34.3698	31.1902	32.2944	33.5908	32.6984	33.1534	33.8769	32.6241	32.238	32.0877	32.6955	32.5289	32.0292	32.472	32.5982	31.9994	31.7892	32.3194
Q08830	Fibrinogen-like protein 1	FGL1		28.189	31.9629	31.801	29.3318	32.0092	29.5509		31.4963	29.085	31.8823	30.3823	25.9253	30.7585	32.3975	28.5991	31.6504	32.0778	30.9207	31.6851		30.1087	30.2136	28.3307	30.5112	29.2816		30.2503	29.4753	31.6259	31.2949	30.1045	30.0241	29.0789	30.6679	32.1386	29.8175	31.992	31.4813		32.3175	31.0098	29.8719	29.7412		31.2697	30.3166
Q10588	ADP-ribosyl cyclase/cyclic ADP-ribose hydrolase 2	BST1	26.293	26.2024	26.3829	25.4769	25.9494	25.7778	25.694	23.705	26.7772	25.7596	25.622	27.2204	25.7366	25.7041	25.466	25.926	26.1086	26.3295	26.066	26.0758	25.9633	27.1515	25.8436	26.424	26.4536	25.9377	25.5648	26.2533	25.0287	25.6566		26.1326	26.9973	25.8687	26.459	27.428	24.7092	25.1876	26.265	26.2352	26.7019	26.3883	26.2863	25.576	26.5336	27.3055	25.8723
Q12805	EGF-containing fibulin-like extracellular matrix protein 1	EFEMP1	33.1882	31.188	31.8462	32.9855	32.3596	33.8779	28.2413	31.5348	31.4731	32.283	32.5679	31.7176	29.5933	32.383	32.5123	29.8157	33.2683	34.1453	32.0374	31.7579	33.0713	31.8114	32.9871	30.8632	31.0858	32.261	31.2397	30.3042	32.3637	32.9938	32.3308	30.7592	31.3533	32.4527	31.849	33.0934	32.0692	33.224	32.995	31.7594	31.7534	32.6942	31.7147	32.1472	31.8398	31.8295	33.0723
Q12841	Follistatin-related protein 1	FSTL1	27.0741	27.7472	28.1236	27.3546	26.9741	28.2224	27.186	27.6773	27.9539	27.1951	27.3247	27.7268	25.8375	27.276	27.4582	27.3894	27.8542	27.8485	27.515	27.3603	27.5125	28.1432	27.5432	27.2306	27.4857	27.4073	27.4958	27.8683	27.2775	27.5681	26.5754	26.8762	27.2018	27.6575	25.1401	27.7054	27.324	27.1237	27.8279	27.582	27.3185	27.7793	27.6815	26.352	27.0457	27.0324	27.1952
Q12860	Contactin-1	CNTN1	30.5424	30.1986	30.2186	29.879	30.4345	29.9154	27.2744	30.0689	31.5113	29.5833	30.9465	31.69	28.6062	29.6285	30.2573	27.6177	29.9911	30.2117	31.424	30.7046	31.0006	30.8321	30.3653	30.4997	31.0174	30.5522	30.4897	30.9604	30.7427	30.596	30.9965	30.2599	31.0194	30.4525	30.3983	30.7133	30.0366	29.6419	31.5656	30.8209	31.0376	30.9567	30.4021	30.2886	30.5036	30.6391	31.0499
Q12913	Receptor-type tyrosine-protein phosphatase eta	PTPRJ	30.098	30.2565	30.0267	30.4709	30.1464	30.3318	28.3981	30.3979	30.2269	29.7043	29.0155	30.5778	26.0702	29.8196	30.2641	28.8958	30.1603	29.5194	30.4581	29.7717	29.2743	29.9854	30.403	29.852	29.4848	29.8621	29.7361	30.0046	30.2425	30.1936	29.988	30.0195	29.4961	29.8081		30.6776	29.9969	29.0057	30.6888	30.1047	30.4877	30.5779	29.8697	30.4572	29.7978	29.5852	30.0133
Q13043	Serine/threonine-protein kinase 4	STK4	36.1669	25.512	34.7945	34.9646	35.0134	25.4752		34.9778	31.9814	35.2961		28.1108	25.0754	30.7219	32.5721		35.583	34.6529		34.1746	35.5525		34.1503	28.2337		34.8196	28.4641		33.9091	36.049		32.1406	34.9403	28.0221	31.8064	35.9306		35.3532	36.271	34.5873	33.5483	37.1023	34.4247	30.7899	32.8731	35.0746	34.3476
Q13201	Multimerin-1	MMRN1	31.4398	29.1161	31.9363	32.1572	31.6695	32.2076	28.0229	31.1847	31.7781	30.8711	32.4496	31.1234	28.0932	31.7682	30.9041	25.4075	31.4754	31.5788	30.7991	31.4695	31.6225	32.8019	30.3451	29.9592	31.181	31.8984	30.9096	31.0507	32.14	31.4322	31.5798	29.6079	31.5058	31.8238	31.2796	31.1832	31.2187	32.3291	30.4046	32.0357	30.8342	32.2925	31.7897	31.682	31.8445	30.1137	31.7652
Q13418	Integrin-linked protein kinase	ILK	32.3597	29.8282	31.1989	32.1045	31.2865	32.0375	31.1699	31.7404	29.8089	29.196	31.8387	30.3424	30.5884	32.0583	31.0147	30.1542	31.3268	31.3548	30.7469		32.6039	30.2507		30.4898	29.9429	32.1963	30.7981	30.8233	32.1413	31.3201	30.3229	30.8259	31.8855	31.3395	29.538	30.8169	31.3489	30.1894	30.6065	30.0756	31.2683	31.6773	31.7873	30.9737	31.434	30.1461	31.8558
Q13449	Limbic system-associated membrane protein	LSAMP	27.3843		27.3958	27.5691		27.9612	27.4573	29.3113	28.7771	28.6508	27.4167		26.9204		28.012	27.4156	27.4946	27.908	30.7903	28.1063	27.4186	27.2762	27.1666	26.3259	28.4119	27.8494	26.5059	27.4061	28.4389	27.5285	28.5153		27.6996		27.7589	27.866	29.484	27.839	28.7569	28.1814	27.8192	28.3072	28.4774		28.1228	27.8364	27.8728
Q13740	CD166 antigen	ALCAM	28.1791	29.0035	27.9942	28.299	28.2727	28.1798	28.4404	27.4682	28.7814	27.8724	27.7382	28.5951	27.8953	27.7734	27.8796	28.274	27.9498	28.3928	27.7552	28.285	28.6262	28.4501	28.1651	27.9773	28.6632	28.1689	27.8663	28.6016	28.4129	28.4723	27.694	27.7365	28.1041	28.6019	27.5547	28.654	28.1041	28.0959	28.467	28.4307	28.6061	29.038	27.8772	28.3716	28.0734	28.7632	28.0891
Q13790	Apolipoprotein F	APOF	35.5286	28.5612	33.3375	34.8601	34.0622	34.9022	29.9003	34.4582	32.086	33.7589	33.3657	30.7384	29.7985	31.3062	32.3379	27.7133	35.5486	34.8233	35.2194	35.1871	34.5927	33.1781	35.0645	30.8373	32.537	34.0178	31.1972	32.4599	36.3194	35.3786	35.3713	32.3739	34.1427	29.9933	32.6252	35.6352	34.2444	35.0285	35.8011	34.5014	33.5206	35.1424	34.9305	30.7675	32.1143	34.9329	34.1211
Q13822	Ectonucleotide pyrophosphatase/phosphodiesterase family member 2	ENPP2	30.8205	29.8566	30.4284	31.1779	31.2677	30.39	30.178	31.3688	31.2417	31.4205	30.5995	31.2289	30.0609	31.9176	31.0432	29.8128	31.1742	31.8558	31.2077	31.4595	31.3948	31.4175	31.3271	30.7327	31.7047	31.5766	30.2744	31.0312	30.7098	30.3772	31.8329	30.1516	30.9369	31.2132	30.4416	32.3265	31.3064	30.5628	31.2346	31.7901	31.0543	31.9275	31.5963	30.6877	30.4275	30.8431	31.1079
Q14019	Coactosin-like protein	COTL1	34.2986	27.6363	33.81	33.8738	33.1577	34.2833	27.2135	33.9663	32.0821	31.6794	31.5157	31.0258	26.582	31.4022	31.6891	24.7817	33.7124	33.1712	33.1654	33.119	33.1703	27.3092		26.2825	31.5297	34.2037	29.3871	29.1366	34.5312	34.0892	32.7162	29.8925	32.5234	31.5012	32.3169	33.1733	33.8922	32.684	34.256	33.9044	33.253	34.7847	33.9556	31.0735	32.5904	31.3546	32.8203
Q14126	Desmoglein-2	DSG2	27.6726		27.3253	27.7775		27.9434	27.5276		26.941	28.1675	28.1945	28.0424		27.065			28.1892	27.9732	29.5409	28.4138	28.3349	28.2574	28.092		28.2268	28.2759	27.3923	27.3292	28.2341	27.615		27.5463	27.0282	26.4353		27.7132	29.4057	27.5027	28.1651	28.0873	27.8063	28.4216	28.2459	28.1844	27.622	27.5087	28.0877
Q14247	Src substrate cortactin	CTTN	32.2615		31.5364	31.9378	31.275	32.9689	26.9166	31.1605	31.2198	30.1227	31.7714		24.094	31.4216	31.4696	24.7284	31.5253	31.3854	30.1238	30.4509	32.3216	31.1286		30.3799	31.6645	31.6591	30.9723	30.6928	32.0376	31.6328	29.3531	30.7996	31.3222	32.5103	31.4315	30.9729	30.9623	30.5333	31.1079	30.5143	31.6982	32.5494	30.959	32.1197	31.8438	30.2629	31.9351
Q14515	SPARC-like protein 1	SPARCL1	30.6736	29.0819	30.8047	30.7188	30.1722	30.5458	29.8219	31.5558	31.0936	30.987	30.3885	30.7149	29.6775	30.3868	30.3893	29.7099	30.115	30.8076	31.618	30.6338	30.9665	30.8147	30.4311	30.6499	30.9769	30.6036	30.2281	31.1169	31.0853	30.2741	30.2823	30.7277	30.422	30.8519	30.5169	30.8568	30.9098	30.6372	31.1296	30.8138	30.9262	30.4608	30.4669	29.9791	29.8187	31.0612	31.1638
Q14520	Hyaluronan-binding protein 2	HABP2	33.371	31.781	33.283	33.7617	32.8862	32.9777	31.8749	32.9874	32.4902	32.6844	32.3704	32.9362	32.5141	33.1288	33.0104	31.8118	33.3407	33.0351	33.5536	33.2298	33.7415	32.5779	33.0376	31.9133	32.6723	32.9023	32.317	31.7782	33.4263	34.0142	33.6144	31.8543	32.1598	32.5591	33.0345	33.8496	32.9465	32.9992	34.0101	33.485	32.7626	33.5031	32.6994	33.2051	32.8437	32.8833	33.2019
Q14624	Inter-alpha-trypsin inhibitor heavy chain H4	ITIH4	37.1956	35.1422	37.6239	37.2925	37.2143	37.5482	35.8776	37.0442	36.8946	37.1507	36.7274	36.9115	37.0615	37.0181	36.7329	36.5065	37.0163	37.1158	36.7912	37.2527	36.9351	36.6303	37.1695	35.5805	36.9812	36.488	35.4229	35.6371	36.5082	37.1821	36.9166	35.5595	36.609	36.6789	36.9881	36.9981	36.8868	37.0471	36.7676	36.9322	36.2756	36.785	36.7224	36.8446	36.9508	36.8858	36.8533
Q14697	Neutral alpha-glucosidase AB	GANAB	32.3526	30.9594	31.8788	31.6877	31.535	31.95	27.8994	31.6178	31.3747		31.9133	30.4284	27.4722	31.311	30.8553	24.1679	32.2595	31.4532	30.4606	30.5848	31.5122	32.3627		29.5761	31.0288	31.8387	30.6182	31.0885	31.6493	32.0034	30.9104	30.9854	31.0802	31.7963	31.0807	31.0527	31.3435	29.4013	29.9789	31.2399	31.5668	32.2932	31.3966	31.2393	31.2459	29.9803	31.6725
Q14766	Latent-transforming growth factor beta-binding protein 1	LTBP1	32.4056	28.0571	32.176	32.1544	31.669	32.103	29.7573	32.3228	31.5563	31.097	32.0912	31.6997	26.3109	31.5398	31.6713	21.8756	32.5591	31.8517	31.5028	31.5307	32.1833	30.6452	29.6864	30.4323	31.1915	32.3681	31.1043	31.3246	32.36	32.2303	31.7588	31.6965	31.8495	31.4808	30.7148	31.4404	32.0082		31.491	31.7042	31.6283	31.7946	32.0712	30.2172	31.569		32.0797
Q14847	LIM and SH3 domain protein 1	LASP1	30.0944	28.6863	30.2169	29.7878	29.6761	30.0674	28.1362	29.1875	29.1614	28.1283	30.2478	29.05	28.7502	30.2054	29.0414	29.6098	29.586	29.1597	29.8187	29.1031	30.2685			27.0466	28.9652	29.5172	28.7611	28.776	29.9696	28.8535	27.6956	28.3466	28.6878	29.5892	28.8294	29.0731	29.1847	28.0061	28.9608	28.8446	28.1526	29.4919	29.4539	29.1804	29.9108	28.393	29.3455
Q15084	Protein disulfide-isomerase A6	PDIA6	30.8648		30.3775	31.369	31.0442	31.5629	30.6233	30.2369	29.6768		30.3349	31.1698	27.5105	31.0866	30.656	29.3042	31.0531	30.793	30.7812	30.2791	31.467	31.5912		29.8681	30.5102	31.7319	30.6315	29.9108	31.3009	30.8909		31.3204	31.0453	30.5001	29.2384	30.9721	30.6627	29.6776	30.8634	30.4192	30.486	31.4479	31.4789	30.6892	30.0906	29.8412	30.9811
Q15113	Procollagen C-endopeptidase enhancer 1	PCOLCE	31.7704		30.4408	30.9683	31.0108	31.4977	28.4444	29.5387	30.6086	30.6594	31.4988	30.9098	28.1097	30.8521	31.7545	30.0434	30.7792	31.5748	30.2501		31.9502		31.5453	30.1184	29.599	30.6368	29.1663	30.1459	30.9754	31.6593	30.532		31.2795	30.7074	31.0045	31.9478	29.332	32.2578	30.8762	29.3436		31.6876	29.343	29.7613	31.2864	31.1025	31.3717
Q15404	Ras suppressor protein 1	RSU1	29.2092		28.6915	29.2268	27.8899	29.4287	28.6354	28.5464	27.6677	26.6369	29.1881	28.1716	28.6033	29.073	27.7396	28.4882	28.0083	27.8106	28.4297	28.2197	29.4299	27.4863		27.4454	28.6069	29.3205	28.466	27.6104	29.2496	28.6759	26.5921	26.9357	28.746	29.5801	27.3462	27.0829	28.5255	26.7224	27.3892	28.0931	27.2224	29.2607	29.1053	28.8202	29.1994	26.6528	28.6294
Q15485	Ficolin-2	FCN2	32.129		30.3903	31.4442	32.2393	30.4182	30.2156	30.816	31.4813	31.1979	31.1343	30.9084	30.7404	30.7156	30.1263	30.8227	31.8494	31.9324	30.9949	31.9276	30.8806	30.6327	31.4732	28.9889	30.6227	31.3688	29.6015	30.5062	31.5043	30.9962	30.2046	30.2544	30.7705	30.7273	30.9415	31.2815	31.3442	31.3634	30.5913	31.3378	30.7954	30.2554	31.0397	29.0823	28.9948	29.9613	30.7386
Q15582	Transforming growth factor-beta-induced protein ig-h3	TGFBI	31.2301	29.8833	30.9493	32.026	30.5121	31.3346	30.4074	31.306	31.2701	31.2744	30.8555	31.2036	31.5213	31.4451	30.9785	31.1152	31.0799	30.9147	31.1092	30.5629	30.772	31.1881	31.0736	30.4407	31.1316	30.6277	30.6557	30.3082	31.0636	31.3487	30.875	30.5384	30.3625	30.5472	30.6708	31.8308	30.4497	30.3521	31.1942	31.147	30.8797	31.001	31.1295	31.0007	30.9146	30.9939	30.9111
Q15691	Microtubule-associated protein RP/EB family member 1	MAPRE1	31.1007	32.7485	31.5289	31.1315	31.4903	31.7943	28.892	31.4361	31.771	31.3731	31.5177	30.5017	26.8904	31.0368	31.438	25.1438	31.1391	31.0133	30.4939	30.8812	31.6054	30.0861		30.3797	29.5333	31.4434	29.9289	30.6799	31.8367	31.376	28.744	30.9553	30.7063	30.7069	32.5693	31.1417	31.4537	30.3784	31.1529	30.2112	31.1499	31.6469	31.6507	31.4938	31.5647	30.3976	31.5703
Q15848	Adiponectin	ADIPOQ	30.51	30.8632	31.7575	30.6946	29.8438	29.9503	30.9902	29.229	32.3819	31.5354	30.9595	31.0567	30.7413	29.8016	29.3247	29.9833	30.2578	30.3457	30.0313	30.9165	30.2404	30.5219	30.5096	29.1648	31.6143	30.5186	30.2818	29.4036	31.3126	30.9381	30.9859	29.1833	31.4679	29.3299	30.3791	32.3016	30.325	30.4433	31.2279	31.8056	31.0389	30.7688	31.2804	30.6508	30.5662	31.2552	30.7855
Q15942	Zyxin	ZYX	32.8775	29.7399	31.9338	32.6827	31.4934	32.3681	30.8736	32.2921	31.8781	30.0312	31.7891	31.8501	30.2179	32.2753	31.4424	30.2289	32.5762	32.0862	30.8551		32.9553	29.8452		30.4608	31.5335	32.4998	31.2405	30.9968	32.4279	32.5083	29.6352	31.0456	30.9462	31.3377	31.0282	31.8394	31.8373	30.6639	31.3845	30.9418	31.2674	31.3912	31.9018	31.0522	31.752	31.167	32.1158
Q16181	Septin-7	SEPTIN7	32.6515	28.484	32.235	32.7808	32.147	32.4187	30.3935	33.0636	31.765	29.8388	31.28	30.5329	29.9977	31.6399	30.9939	29.0364	32.791	33.0902	32.6174	33.8527	32.9014	29.8207		30.7483	31.1908	32.7975	30.5184	30.9301	33.2556	32.1853	32.8766	31.4504	31.9248	30.79	30.7562	31.4633	31.7108		30.4206	32.6259	32.1107	33.637	32.6184	31.0683	32.2486	31.2791	32.31
Q16270	Insulin-like growth factor-binding protein 7	IGFBP7	25.7855		26.1082	26.1346	25.9025	26.0955	26.1692	27.9537	25.8421	26.0092	26.2228		24.8421	26.1494	26.0728	26.4638	26.5658	27.4302	28.5406		26.2425	26.8236	25.3419	26.4244	26.7062	26.2367	26.1606	26.8767	26.1937	26.4423	25.1314	23.6466		27.4033	25.5111	27.0231	26.4436	26.6965			26.0191	26.3955	25.878	26.2539	26.1889	26.2273	26.4241
Q16610	Extracellular matrix protein 1	ECM1	33.529	32.7748	33.9957	33.9349	33.5063	33.0125	32.8087	33.1202	33.9018	33.0749	33.8368	33.1265	33.1637	32.9297	33.4314	32.5322	33.7549	33.4927	32.9693	33.5226	33.3308	33.2234	33.3888	32.4745	33.3341	33.2393	32.464	32.4249	33.2266	34.2037	32.4963	31.9299	32.9903	32.9476	33.4874	33.8083	33.1034	32.8923	33.8168	33.6461	33.2581	33.3623	33.2028	32.5776	33.3698	33.5945	33.4231
Q16851	UTP--glucose-1-phosphate uridylyltransferase	UGP2	28.7214	29.2283	28.6596	28.7159	28.5193	29.2324	29.1422	29.9026	28.263	29.0694	29.0189	28.869	28.3979	28.6927	28.8811	28.6661	28.4031	28.1278	30.7401	29.0523	28.9549	28.6841		27.6198	28.6453	29.1284	28.4541	27.8938	29.2326	28.8725		26.7691	28.2045	29.0444		28.4658	29.5251	25.2602	29.1716	28.2762	29.3243	29.3289	29.1179	28.8154	28.3135	28.2411	28.7172
Q16853	Membrane primary amine oxidase	AOC3	28.5131		28.238	27.4382	28.2563	26.9795	28.7123	28.5456	30.2244	28.1684	28.4881	29.3939	29.5454		28.2271	28.2673	28.2278	28.3837	28.5928	29.0233	28.7575	29.0497	28.1718	27.8946	28.5995	29.0241	28.0706	29.0923	27.8903	28.4505	28.0921	26.818	28.6907	28.4021	28.2046	28.6643	27.9972	28.07	29.3348	28.9405	28.7393	29.1247	29.2574	28.2535	28.7979	28.7897	28.1172
Q5JSH3	WD repeat-containing protein 44	WDR44	32.4652		30.9763	32.3659	30.587	31.4934	25.5449	30.9971	30.5016		32.2271		22.528	31.3347	32.3632	20.6053	31.3037	31.4667	29.5729	29.6265	31.331	32.7744	30.3076	31.2278	30.3494	31.5067	30.625	31.3701	32.0386	30.7125		32.222	31.2928	31.0609		29.8515	30.3652		31.1544	30.3351	31.757	32.0774	30.7599		30.8132	27.8346	32.2911
Q68CJ6	Nuclear GTPase SLIP-GC	NUGGC	28.1971	33.1365	33.5676	32.0148	33.0578	33.5203	26.8681	29.7533	34.3421	30.9426	28.3417	31.6364			32.8455	31.1967	34.6308	32.2881	32.0181	31.3473	28.6666	36.8559	33.0862	31.6424	26.6678	25.5904	29.7924	33.8957	28.5623	34.2439	29.8187	35.5753	30.8203	30.0241	30.145	30.4685	32.6078	33.8476	32.6847		30.1359	31.7053	29.0972	31.4407		30.8321	31.9057
Q6EMK4	Vasorin	VASN	32.5987	28.6196	32.1846	32.3124	31.7394	31.9179	27.9255	31.8385	32.0842	32.3384	31.5728	30.9491	29.9899	31.1929	31.6955	29.271	32.0545	32.0507	31.8008	31.8088	32.4837	30.6186	32.2686	30.6158	31.6665	32.5062	30.9541	31.4244	32.9049	33.0667	31.9902	31.0887	31.3103	28.9199	31.5821	32.8194	32.0363	32.5923	32.4056	32.6116	32.1069	33.1519	31.8406	30.727	31.583	32.5295	32.6509
Q6UX71	Plexin domain-containing protein 2	PLXDC2	30.4907	28.3414	30.7458	29.4285	29.8445	30.5908	29.5624	30.2712	30.3619	29.3367	30.5727	30.8881	29.3174	29.6831	30.1343	29.4033	30.6657	29.8051	31.4428	30.6059	30.1231	29.8749	29.057	28.5609	30.4838	30.1487	29.638	29.3276	31.206	30.5803	29.6996		29.4086	30.5001	29.8212	30.9149	30.459	30.019	30.2506	30.6773	29.9423	31.5476	30.0132	30.1994	30.5495	30.6344	29.0301
Q6UXB8	Peptidase inhibitor 16	PI16	30.5383	29.9275	29.9646	30.1552	29.98	30.0084	30.8375	29.7469	30.8832	29.8157	30.8668	31.1879	29.657	30.1779	30.3819	30.4566	30.3107	30.7695	29.4236	29.8259	30.0317	30.411	29.8197	30.1401	30.4137	31.3639	29.7072	30.1244	29.7402	30.307	30.2223	29.2865	29.6768	29.8778	29.6982	30.9801	29.9384	30.356	29.6554	30.3428	31.2156	31.0836	30.3177	29.8343	30.621	30.6693	29.3869
Q76LX8	A disintegrin and metalloproteinase with thrombospondin motifs 13	ADAMTS13	31.6771	30.0649	30.9968	32.0038	30.9928	30.2523	30.5874	30.8799	31.158	31.7774	31.0698	31.7455	30.1529	31.486	31.5906	30.4621	31.8107	31.234	31.3725	30.5863	30.5259	31.2079	31.3997	30.6483	31.325	30.83	30.6848	31.3644	30.7852	31.7327	31.2421	30.5248	30.9322	31.888	30.9632	32.2655	30.8448	30.2037	31.1474	31.5783	31.3939	30.8287	31.2381	31.5872	31.1343	31.7014	30.869
Q7Z7G0	Target of Nesh-SH3	ABI3BP	25.6118	26.4355	26.3807	24.6032	25.0612	26.5295	25.7363	26.774	26.5065	26.0246	24.9459	26.0909	25.4704	24.7013	25.2049	25.3996	25.4627	25.0487	27.614	25.8336	25.2997	25.4736	25.1271	24.3855	25.7608	25.5105	25.4035	25.5205	25.8166	26.4654	25.333	23.7595	25.5805	25.3521	25.7077	27.1363	26.3617	25.4172	26.0703	25.3214	25.6427	26.5112	26.1068	24.6319	25.9919	26.6236	25.8792
Q7Z7M0	Multiple epidermal growth factor-like domains protein 8	MEGF8	25.7685		25.6654	25.7814	26.2206	26.252	26.0505	26.9018	26.0519		24.8559		25.5317	25.8004	26.3252	25.128	25.7137	24.6343	27.1941	25.8238	26.0944	24.7963	26.0052		25.4552	25.8628	25.735	26.1489	26.4975	25.6563			25.7409		25.7904	26.4641	26.5164	23.8419	26.5664		25.8533	26.5613	26.1738	25.982	26.3384	25.7771	26.4841
Q86UD1	Out at first protein homolog	OAF	25.5273		26.985	27.3602	25.6498	27.6008	25.4994	25.8147	25.9682	26.85	27.4349	26.3677	26.5283	26.8631	26.5052	27.2468	26.4208	26.9965	27.6595	26.9478	25.7828	26.3248	26.2171		26.0861	26.5949	25.9958	27.1998	26.2829	26.4129	26.4184	26.6501	25.6588	26.7841	27.2434	27.5016	26.5512	26.5578	26.7539	25.733	25.8939	25.8169	26.1792	26.5405	26.3103	25.6324	27.1558
Q86UX7	Fermitin family homolog 3	FERMT3	32.7989	29.5677	31.8027	32.8016	31.8717	33.0751	31.6794	32.2882	31.4043	30.7446	32.4348	31.0589	31.8991	32.706	31.7967	31.4727	31.727	32.2102	31.9788	31.5626	33.5923	30.615	31.111	30.6149	31.421	33.2614	31.2362	30.7497	32.8276	32.4366	30.2815	31.1176	31.8262	31.6094	30.9233	31.5944	31.9532	30.4001	31.1075	31.6683	31.2757	32.7215	32.5902	31.9128	32.3256	31.3082	32.6126
Q86VB7	Scavenger receptor cysteine-rich type 1 protein M130	CD163	31.4887	31.1158	31.5827	31.1673	31.4221	31.3415	30.7822	30.9934	31.7874	31.5464	32.1467	31.792	30.2222	31.0619	31.067	30.4958	31.8362	32.524	31.1261	31.1744	31.0899	30.8947	30.9227	30.8356	30.6268	29.8366	30.8926	30.0103	31.0441	31.9767	30.2817	30.6511	31.08	31.5326	30.8461	32.2524	31.592	30.8978	31.1797	30.4491	30.9613	32.3983	30.3787	29.9967	30.7335	31.013	30.6938
Q86YW5	Trem-like transcript 1 protein	TREML1	27.4083	26.6673	27.7661	27.1145	26.001	27.3073	26.0227	25.9033	26.3152		27.4583	25.807	26.101	27.4548	25.5467	25.6667	26.8954	26.2781	23.7997	26.7009	27.2126			26.2444	27.3036	27.3703	26.916	25.3466	26.7963	26.5292		24.769	26.0152	26.7131	24.1243	25.7865	25.9879			26.5499	26.0081	26.5821	26.7012	27.1741	27.2886		26.5577
Q8N6C8	Leukocyte immunoglobulin-like receptor subfamily A member 3	LILRA3	30.9625	32.54	30.909	30.518	29.3734	29.3758	26.4843	27.815	31.5666	31.0356	29.144	31.0533	27.4784	28.6715	31.2207	30.8977	30.5438	31.13	31.0366	29.9922	29.8246	31.478	31.3689	30.3243	29.4715	30.3468	30.5701	30.528	29.2803	30.2268	29.7204	30.7439	30.0156	30.1098			29.3171	29.7813	30.2451	30.3071	30.6318	30.5681	29.4805	29.7603	28.2505	30.3673	31.0273
Q8NBP7	Proprotein convertase subtilisin/kexin type 9	PCSK9	30.274	29.3844	31.9242	31.3785	31.0514	30.9025	29.2506	31.2715	32.8602	31.2778	30.9038	30.0419	28.4083		30.3358	26.9034	31.2763	30.9011	31.3057	30.3704	31.2077	30.0981	31.5467	29.3445	30.8892	30.6131	29.2408	29.8373	30.8541	30.8709	31.1836	29.9917	30.1019		32.1142	31.927	30.7847	32.0665	31.7874	31.1295	30.1799	30.7394	30.4301	30.3707	31.0209	30.8909	30.8316
Q8NBS9	Thioredoxin domain-containing protein 5	TXNDC5	31.1316	28.3313	31.6412	30.5251	30.5173	31.1053	26.6612	30.6976	30.6272		31.5316		26.7087	30.8921		27.6588	29.5268	30.3611	29.8364	30.1111	30.5577	29.3232	35.6619	28.8721	30.745	30.7061	27.6891	29.5518	32.3366	31.2397	34.2794	29.8259	30.5467	30.5238	30.4623	30.373	30.5398			30.5401	30.6209	31.9178	30.5129	29.295	30.2483	30.1332	30.4793
Q8WZ42	Titin	TTN	33.901	30.7604	30.5031	32.4781	32.9065	31.7247	28.1296	30.701	32.6442	30.8554	32.1268	32.7902	33.1932	31.1161	30.7771	29.5481	32.9741	31.7831	30.6962	31.9135	32.9338	30.2857	32.3238	23.8794	31.9338	31.7547	28.6498	28.1905	34.2847	33.2943	33.1442	27.6336		32.1827	31.8927	32.2025	30.7724	32.9454	34.2874	32.5347	30.8715	34.1002	31.2854	32.809	32.5078	32.3711	33.1225
Q8WZ75	Roundabout homolog 4	ROBO4	30.1795		29.694	29.9852	29.2481	30.0544	27.9556	28.4698	30.0625	30.4161	28.7912	29.3669		28.5706	29.8961	28.4099	31.2719	29.8966	28.7439	29.975	29.1976	31.3892	29.8415	28.8495	30.0182	29.7973			29.6812	28.2528	29.6378		28.4607	28.78	30.0886	30.0033	30.9061	29.4407	29.8311	30.0957		30.3059	29.908	28.885	29.1366	29.367	29.4846
Q92496	Complement factor H-related protein 4	CFHR4	30.0655	27.7246	31.2789	30.1336	29.8857	28.3221	30.3161	28.2257	29.6912	27.3948	30.1205	28.8262	29.5279	30.5215	29.395	29.4685	28.6474	28.6941	29.6128	29.6183	28.9426	29.3819	27.1376	28.9918	28.4635	29.1929	29.5217	30.0954	29.7902	29.5178	27.2306	29.9787	30.7139	27.3757	30.1624	28.3421	31.0798	29.8649	29.1234	28.4627	29.6976	28.1586	29.2846	29.6525	28.8412	29.5167	29.8094
Q92954	Proteoglycan 4	PRG4	33.012	28.3685	33.288	33.5659	32.7311	33.8822	31.1186	33.001	31.5713	33.9936	32.8434	31.3668	32.8111	33.2298	33.0605	32.1178	33.4475	32.891	32.6518	33.4826	33.3074	32.5801	33.4604	30.6299	32.0126	33.4105	31.5726	31.1073	33.392	33.865	32.7906	31.3139	32.7594	32.0793	32.4083	33.3089	32.6121	33.4386	34.1937	33.1292	32.8016	33.5661	32.6082	32.9209	32.2967	32.674	33.6804
Q96IY4	Carboxypeptidase B2	CPB2	34.018	30.1552	33.8603	33.6648	33.9506	33.7664	31.9141	34.0182	32.9643	34.0721	33.1846	32.8053	33.1467	33.2115	33.8607	32.6744	34.154	34.2245	33.2141	34.0384	34.2159	32.5395	34.0096	31.4498	33.3556	33.9023	32.0714	31.9437	34.179	34.3342	33.2457	31.6166	33.515	33.8552	33.1882	34.1206	33.7959	34.1454	33.7879	34.0538	33.5825	33.776	32.6946	32.6984	33.5637	33.6637	34.2063
Q96KN2	Beta-Ala-His dipeptidase	CNDP1	30.8096	30.3209	30.6099	31.084	30.8754	30.5681	30.255	30.4389	30.0408	30.4215	30.2364	31.2835	31.1363	31.4391	31.7434	30.6544	30.9341	28.8532	30.6977	30.2495	31.3938	29.1658	28.6803	29.3588	30.5269	29.6877	29.7336	29.9842	31.3999	31.1384	31.0641	29.0657	30.0551	31.7721	31.5396	31.1503	30.1701	30.4736	31.1986	31.5593	30.6643	31.5026	29.1282	31.5088	31.6146	29.9553	31.3881
Q96PD5	N-acetylmuramoyl-L-alanine amidase	PGLYRP2	34.6678	32.3405	33.6596	34.801	34.8493	34.2047	34.5282	34.4384	34.0682	35.0557	34.3477	34.0923	34.482	34.0671	34.9762	34.4317	34.9866	35.4179	33.8194	34.6532	35.3605	34.0147	34.3042	33.0378	34.7096	35.291	33.6423	34.012	34.8111	34.5171	33.1468	33.0699	34.0604	34.0524	33.9837	34.8223	33.9651	34.7838	35.1493	34.8387	34.0648	34.7295	34.4379	34.0248	34.7595	34.7663	34.8528
Q99497	Parkinson disease protein 7	PARK7	32.2717	31.4665	32.323	31.5304	31.5574	32.0785	30.6905	32.1597	31.6045	30.2043	32.2811	31.5881	30.4719	31.1887	31.2632	31.1667	32.0988	31.3472	31.4975	30.8909	31.878	31.3189	29.0232	31.0873	30.8929	32.3724	31.563	31.2063	31.9393	31.6588	30.1585	30.7206	31.3442	31.6855	30.9634	31.4617	32.3023	30.1029	31.1842	31.8371	31.5859	32.3084	32.0313	31.7692	31.5691	30.8082	31.6871
Q99784	Noelin	OLFM1	29.9002		28.4117	28.4097	29.1893	27.6737	28.8511	28.6507	29.102	27.7306	28.8483	29.0386	29.0566		29.1277	28.6665	29.4501	29.7933	29.1174	30.0772	28.764	30.1594	29.6735	29.1474	28.1677	29.8306	28.6516	29.1222	29.5402	29.4382	28.3459	29.7318	29.8853	29.0468	28.8446	29.9563	29.6199	28.844	30.1822	28.9362	29.4336	30.1537	30.0513	28.1313	27.196	29.4405	28.9414
Q9BQE3	Tubulin alpha-1C chain	TUBA1C	27.745	25.8026	27.0562	26.7789	26.5292	27.4097	26.6269	26.7177	26.0261	25.428	27.1735	25.4722	26.776	27.5557	25.5979	26.4694	26.713	26.0826	26.2567	26.5135	25.1373	24.8127		25.3765	26.9231	27.6829	26.1538	25.9446	26.9025	26.4648	25.8007	26.445	25.9561	26.4142	25.9564	26.4402	26.6992	24.8829	26.4672	26.9983	25.713	25.495	26.8611	25.6966	27.1131	25.9859	26.8662
Q9BS26	Endoplasmic reticulum resident protein 44	ERP44	32.0939		32.1271	31.5308	31.6333	32.2155	25.5554	30.5784	31.1331		29.6019	30.2476	22.9397	31.379	31.9161	21.7755	31.8276	31.244	29.6439	29.9421	32.2503	31.1656		30.2458	29.8188	31.7117	31.7936	30.6398	32.106	31.6881	29.5575	31.9007	31.3556	31.0952	31.2576	31.3492	30.3611		30.688	31.2773	31.6239	31.787	30.6647	30.0486	31.0486	30.6316	32.7285
Q9BWP8	Collectin-11	COLEC11	27.517		26.5462	26.421		26.774	26.8199	28.0168	26.5483	26.5639	26.5118	26.7525	26.0607	26.5223	26.8314	26.6716	27.2295	27.4067	28.2333		26.782	27.7443	27.1926	27.4484	26.9541	27.0641	26.5731	26.7697	27.1856	27.8159	26.4191	26.8341	27.1881		27.431	27.0161	27.4428	26.234	26.8556	26.5438	27.2495	27.1273	26.806		27.3621	27.8401	26.6784
Q9BXR6	Complement factor H-related protein 5	CFHR5	32.7354	31.6064	33.1818	32.7807	32.2766	32.5491	31.7555	31.5275	31.9214	31.6038	32.7623	31.6305	31.7777	32.5434	31.9984	31.3915	33.1634	32.2802	31.8579	32.3706	32.6091	32.0794	32.3789	31.3874	31.1754	31.1033	32.2201	32.3914	31.9668	33.3502	31.7996	32.2192	31.6525	31.7985	32.5666	32.7004	32.5965	33.0007	33.0796	31.1088	31.38	31.6966	32.1069	32.5167	32.2519	32.7143	32.9725
Q9BY67	Cell adhesion molecule 1	CADM1	25.2324	25.753	24.5418	25.5562	24.7427	24.8186	25.3653	25.1607	26.7691	25.4467	25.4499	26.4074		24.5316	25.0653	25.6126	25.3986	25.2642		23.2322		26.0503	25.6904	25.8992	24.1958	26.003	25.607	25.862	24.9538	25.538	24.5532	24.875	25.8246	25.9087		25.9455	25.0807	25.2263	24.8587	24.5899	25.7639	26.0663	25.7968	25.272	25.2276	25.6996	25.188
Q9H299	SH3 domain-binding glutamic acid-rich-like protein 3	SH3BGRL3	28.5091	28.1838	29.3834	28.4747	27.635	29.7067	28.9842	29.9421	28.7232		29.2849	27.734	27.9607	28.4059	27.8783	27.7474	29.0274	27.9603	27.446	29.0176	27.3725	26.2032		28.53	29.6735	29.154	29.4818	28.3449	29.5759	28.4961	25.3582	28.3938	30.0064	28.721	27.8381	27.8382	29.0677	26.5432	26.9668	29.27	28.8399	29.5025	29.6478	28.4545	28.1925	27.7954	27.5705
Q9H4A9	Dipeptidase 2	DPEP2	25.3056		25.2238	25.3165	25.2353	25.5993	25.62	26.7712	26.0364	25.5667	25.9982	25.9679	24.9781	24.5003	25.1073	25.6702	25.3289	24.8668	26.4329		24.9554	25.4778	25.3518	24.6198	25.3301	25.489	24.7793	25.165	25.2578	24.8188		24.0746	25.0876	25.7057	24.8271	26.5813	25.8173	25.6412	25.5599	25.808	25.3	25.266	25.7001	26.7956	25.2722	25.1488	24.9804
Q9H4B7	Tubulin beta-1 chain	TUBB1	32.6248	29.2198	32.3683	31.8182	30.8743	32.2486	32.7489	32.5991	31.0918	29.6086	31.988	30.0655	31.1537	32.3588	30.4033	30.9617	31.7291	30.6608	31.1615	30.8714	31.1109	30.1345		31.0418	31.5596	32.6406	31.5611	30.1316	31.9377	31.2174	29.1027	31.8791	32.1335	31.049	30.4496	31.0413	32.0607	29.0529	30.4197	31.6647	31.9164	30.1708	32.4085	30.1714	30.9355	29.8852	31.248
Q9HBI1	Beta-parvin	PARVB	31.4058		30.8621	31.2849	30.6256	31.5248	29.9639	30.9099	29.7392	28.3172	30.7632	30.5213	30.1364	31.4124	29.9147	30.1097	30.2915	30.4135	30.7328	30.1476	31.9216	29.3606		29.971	30.5161	31.7131	30.244	30.1618	31.2941	30.2169		29.3553	30.5206	31.158	29.1191	30.0304	30.6475	28.953	29.8457	30.4229	29.741	30.9744	31.1224	31.0342	31.444	29.4529	30.6108
Q9HDC9	Adipocyte plasma membrane-associated protein	APMAP	32.0297		29.3163		31.1796	31.9824	26.8771	30.3901	29.8895	31.3003	29.8664	31.4325	29.6975	31.2664	31.543	29.8507	30.9741	32.2011	31.0717	31.8191	31.5245	30.8978	30.8155	30.361	31.0586	31.392	30.4257	31.3145	32.1255	31.9268	29.1664	31.8279	31.3437	31.7966	31.4773	31.0223	32.3425	31.5234	32.2857	31.0612		31.8724	31.1324	31.3047	29.8971	30.9553	31.658
Q9NPH3	Interleukin-1 receptor accessory protein	IL1RAP	32.727		31.3899	32.2281	31.574	31.8985	27.5901	32.2442	31.63	32.1818	32.4852	30.8876	27.2124	31.2081	31.9359	26.0684	31.7829	32.1915	32.0595	31.4042	32.3494	30.7506	32.1492	31.2147	30.4736	31.9739	30.3065	30.9054	32.8936	32.7254	32.5564	31.2757	31.6398	30.9056	31.3262	32.8774	32.1164	31.7783	33.5195	33.0808	31.898	32.861	31.7339	32.4179	31.532	31.7655	32.3515
Q9NPY3	Complement component C1q receptor	CD93	27.4177	27.4309	27.9144	27.773	27.0997	28.1306	27.3742		28.8829	27.1258	27.7516	28.3158	26.4983	29.1685	27.1494	28.1109	28.0876	28.0517	28.5814	27.8008	27.7652	27.5485	27.8217	26.2947	28.1673	28.2505	26.833	28.0193	27.3046	28.0604	27.6104	26.2441	26.5481	27.8812	27.9361	28.8903	28.0925	28.3755	27.8352	27.7458	27.7159	28.0366	27.7736	26.9021	27.5216	28.7812	28.2302
Q9NQ79	Cartilage acidic protein 1	CRTAC1	32.032		31.53	31.337	32.0762	32.9118	29.2684	31.3633	31.6599	32.5925	32.511	31.419	31.5439	32.1344	31.6489	30.3504	32.48	31.6298	31.5431	31.6322	32.3081	30.0254	31.976	30.5277	30.6154	31.4709	30.599	30.7776	32.2131	31.872	31.3336	29.684	31.2824	31.547	31.3111	31.1774	31.1833	32.1096	31.7094	32.3482	31.1334	31.7549	31.573	31.3509	32.5686	32.3632	31.7595
Q9NZ08	Endoplasmic reticulum aminopeptidase 1	ERAP1	31.6208		31.5124	31.1026	31.7976	31.3965	30.0544	30.7533	31.4027	29.3082	32.0598	30.711	24.8541	30.9665	30.8102	28.9204	31.6365	30.7657	31.7357	29.517	31.1048	30.6746	32.3031	30.6644	30.7944	31.2786	29.6904	30.0901	31.3316	31.4153	28.9937	30.5468	30.4713	31.1249	30.2749	30.4245	30.0234	29.2771	30.8584	29.6885	30.3518	31.5742	30.4538	30.9676	31.5097	30.2151	30.5937
Q9NZP8	Complement C1r subcomponent-like protein	C1RL	33.1617	31.3803	33.4874	33.3985	33.2158	32.402	32.4541	32.7588	32.9071	32.838	32.5408	32.6765	32.0844	33.2328	33.2965	32.6069	33.5483	33.2152	32.8896	33.2263	33.2914	32.8001	32.8685	32.2046	32.9614	32.8587	32.3238	32.6918	32.5075	33.4345	33.2685	32.5587	32.6284	32.162	32.9962	33.3975	33.2984	33.1299	32.7788	32.8631	32.9167	33.2691	32.6165	32.3463	33.2181	32.7209	32.6968
Q9UBW5	Bridging integrator 2	BIN2	33.0211		31.9782	32.0727	31.7201	32.2695	28.9057	32.6127	31.309	31.0397	31.4479	31.1594	28.3212	30.557	31.9307	27.7761	32.1297	32.2678	31.438	31.6295	32.5382	32.811		31.0213	30.8679	32.6839	30.3325	31.4688	32.6693	32.338	31.4713	31.6059	31.5232	32.1037	31.0967	31.9305	32.2934	31.0185	31.361	31.9984	32.2714	32.5042	32.468	31.0962	31.3807	31.1199	32.1929
Q9UGM5	Fetuin-B	FETUB	31.6648	30.5183	31.9429	32.3757	31.8292	31.0719	30.8237	31.0867	31.2897	31.5676	31.4442	31.6484	31.8905	32.8498	31.8549	31.2169	32.3103	31.5411	31.255	31.5651	32.2518	31.0755	31.886	30.5855	31.4516	32.1132	31.2243	31.0105	30.8181	31.6794	32.4364	30.4686	31.0601	31.2496	31.5876	32.6478	31.044	31.7998	32.0523	31.4613	30.7742	31.5831	31.3539	32.2316	31.9103	31.3378	31.766
Q9UHG3	Prenylcysteine oxidase 1	PCYOX1	31.4054		30.4921	31.0481	29.9389	30.3767	30.2946	31.1433	31.1957	30.5165	30.3492	30.9562	31.632	31.402	31.6309	31.2728	30.0855	30.7701	29.5675	30.1363	31.2801	30.914	31.4976	30.0426	30.7308	30.6267	30.2586	29.8774	31.159	31.1726	31.1967	29.8876	30.9342	30.4404	30.4697	31.4578	30.8312	30.1792	30.2766	30.2357	29.473	30.4995	31.1528	31.8378	31.3372	31.3869	30.8087
Q9UJJ9	N-acetylglucosamine-1-phosphotransferase subunit gamma	GNPTG	31.9434			32.5549		31.9965	25.8992	30.7248		32.4185	32.4299	30.7684	24.5908	30.7765	32.1786	25.0982	31.5483	32.2028	30.1673		31.4392	30.6584	31.0063		30.6393	31.2293	30.9258	29.9866	31.0597	32.131	31.0367		31.1181	31.9103	31.1577	31.8478	29.8052	30.9026	32.4943	30.8084	30.762	31.5487	30.9654	31.1312		30.8935	32.3629
Q9UK55	Protein Z-dependent protease inhibitor	SERPINA10	29.2484	28.0426	29.6317	30.0198	29.7682	30.2707	29.3795	29.5654	29.1907	29.1554	29.6253	29.7122	29.6892	29.3142	29.8553	29.4948	29.7298	30.001	28.9349	29.4966	29.9057	30.3143	29.0776	27.9941	28.6649	29.2211	28.5807	29.461	29.6677	29.5713	29.5918	29.2517	29.5377	29.3707	29.5781	29.7558	29.7209	29.1647	29.1964	29.0037	28.8395	29.5705	29.5848	28.8259	29.8005	29.4169	29.3608
Q9ULI3	Protein HEG homolog 1	HEG1	30.6723		28.1848	30.013	29.8758	29.2675	27.8158	29.6891	31.9267		30.0009	28.7076				26.6391	30.9497	30.0584	29.3862		30.1418	30.6592	32.5128	29.9029	30.1645	29.5382	29.0916	29.0304	29.0811		29.5513	28.5788	29.4474	30.9716	33.6804	32.3994	30.133	29.9877	29.8216	29.7398	30.4425	30.6525	28.8819		29.4577	29.2803	31.0565
Q9ULV4	Coronin-1C	CORO1C	29.372	28.2399	29.7423	29.2558	29.084	29.6042	29.7932	30.2605	29.0684	27.6192	29.7255	28.6679	29.0618	29.9444	28.2601	29.0787	29.2271	28.4435	28.622	28.7033	29.6406	27.5691		29.3295	29.7835	30.0191	29.7393	28.5462	29.5014	28.8527	27.0593	29.2432	29.6026	29.2868	28.7804	28.871	29.8743	27.4498	28.5284	29.6728	29.1813	29.3994	30.0504	28.525	29.6934	28.3444	28.8194
Q9UNW1	Multiple inositol polyphosphate phosphatase 1	MINPP1	30.8225	28.2468	30.4344	30.8453	30.3724	30.7692	28.9973	30.733	30.5639	30.4456	31.0711	30.4192	27.3418	29.6781	31.5654	29.5373	31.2367	31.1406	30.453		30.9234	29.7036	30.1565	28.6699	30.3299	31.0512	29.7787	29.2943	31.0212	31.1584	29.7151	28.803	30.5134	30.6911	30.5937	31.1151	30.5346	30.2016	30.883	30.7959	30.3964	30.7158	30.4355	30.7047	30.9901	30.8946	31.1455
Q9Y490	Talin-1	TLN1	34.1607	30.4312	33.345	33.9647	33.5459	34.4116	33.6626	33.5833	32.5185	31.285	33.8398	32.6806	32.8732	34.1374	33.1133	32.9829	33.6648	33.6806	32.0665	32.0813	34.4794	32.3754	29.8152	32.794	32.5299	34.7272	33.2133	32.8793	34.1746	33.5655	30.7643	33.5153	33.3179	33.4205	32.0256	33.0123	33.0141	31.5697	32.3656	32.6543	32.7549	34.1058	34.0845	33.2585	33.4946	32.5003	33.629
Q9Y4L1	Hypoxia up-regulated protein 1	HYOU1	31.0007	30.615	30.8832	30.6332	29.8665	31.3193	30.6489	31.0964	30.6385	29.5666	31.3704	31.3324	30.0348	29.9207	30.249	30.6677	31.2857	30.059	30.8502	31.2711	30.4828	30.6461	30.497	29.7348	30.4646	31.499	30.7798	30.3266	31.2015	30.2642	30.1909	30.2352	30.6321	30.8457	30.2892	30.94	31.0619	29.8855	30.8595	30.7915	30.6217	31.1204	30.3669	30.4287	30.4262	29.7796	30.5409
Q9Y5C1	Angiopoietin-related protein 3	ANGPTL3	30.7261		32.3669	31.17		31.7211	25.5951		31.9638	30.7196	30.7491	30.7353	24.0274		30.7469		32.5437	31.6968	30.5506	31.1619	31.608	31.8765	31.6536	30.7649	29.3433	31.2792	30.1177	31.7862		32.5678		27.952	30.6389	31.3273	32.0237	32.8651		30.9357	30.7135	30.141	31.4531	30.2437	31.0233	30.213	32.0241	30.8097	32.0181
Q9Y5Y7	Lymphatic vessel endothelial hyaluronic acid receptor 1	LYVE1	29.3261	30.6306	29.4025	29.8331	29.5007	30.5118	29.0809	28.0799	30.0975	28.8137	30.1219	30.4117	28.9769	29.8067	27.9846	28.9046	29.9855	30.4319	28.6351	28.3616	29.773	29.7878	29.6159	29.1097	29.8796	28.2575	28.5056	29.4839	28.6764	29.1691	29.375	29.0641	28.8411	29.8805	29.857	29.7391	28.8103	28.7683	29.6165	30.4115	30.1262	30.3848	28.7207	30.3943	29.505	30.0993	29.0564
Q9Y696	Chloride intracellular channel protein 4	CLIC4	32.5845	30.3768	31.9937	32.0134	31.5094	32.5529	26.1045	31.7247	31.3874	31.1009	31.9312	30.9435	28.3031	30.3574	31.0886	23.4132	32.5236	31.9558	31.2518	31.0995	32.2908	33.24		30.3191	30.181	31.9674	31.2212	30.8077	32.887	31.8288	31.0938	31.2291	31.5477	31.1588	30.7889	31.278	31.126	31.1772	31.7642	31.0841	31.3653	32.7364	31.4785	31.5166	30.6735	30.7118	32.4327
Q9Y6R7	IgGFc-binding protein	FCGBP	32.0167	34.0834	32.607	33.6368	32.0364	32.8397	30.8967	32.0445	32.0726	31.464	32.5283	33.1245	32.3025	32.076	31.9247	32.0021	33.0904	33.499	32.6692	32.3995	32.3527	32.5613	32.4033	32.1205	32.269	31.8563	32.0545	31.6928	33.2445	33.5003	31.7954	32.0851	32.3618	33.1366	33.3377	33.0487	32.1426	31.6889	32.0981	32.2051	31.2639	33.2995	31.7165	32.5238	32.2521	32.4667	32.2287
[truncated: 138 more columns]
