# Supplementary material for: Adult patients with autoinflammation of unknown origin partially phenocopy the immune presentation of Still’s disease
Source: Nat Commun. 2026 Apr 1;17:4670. doi: 10.1038/s41467-026-70895-1 (PMC13201634; doi:10.1038/s41467-026-70895-1)
Supplement: Supplementary file 8 — Source Data [file 41467_2026_70895_MOESM8_ESM.xlsx]

## Sheet: Fig 1
Fig 1
A
Markers	or	or_l	or_h	p_value	p_value_adj
CD38+ CD27- CD8+ T Cells in CD27- CD8+ T Cells	29.6793	8.45773	171.706	7.23463e-06	0.000319841
CD38+ CD8+ T Cells in CD8+ T Cells	9.92382	4.08547	30.4034	5.96923e-06	0.000319841
CD38+ NKT Cells in NKT Cells	8.14532	3.74711	21.6386	2.15183e-06	0.000216259
CD38+ DN T Cells in Double Negative T Cells	7.38449	3.35062	19.6977	7.95625e-06	0.000319841
CD38+ CD16+ NK Cells in CD16+ NK Cells	7.04976	3.49016	17.2498	1.20416e-06	0.000216259
CD38+ NK Cells in NK Cells	3.64826	2.10661	6.92432	1.69706e-05	0.000568515
HLA-DR+ CD16- CD56dim NK Cells in CD16- CD56dim NK Cells	0.279015	0.143895	0.492799	4.01106e-05	0.00100778
IgM+ IgD+ Memory B Cells in Memory B Cells	0.284734	0.142546	0.506471	8.64049e-05	0.00122562
BAFF-Rhigh IgMlow IgD+ Naive B Cells in IgMlow IgD+ Naive B Cells	0.288801	0.143054	0.506819	8.73124e-05	0.00122562
BAFF-Rhigh IgM+ IgD+ Naive B Cells in IgM+ IgD+ Naive B Cells	0.298408	0.15525	0.51207	5.45005e-05	0.00105914
B
num	1	2	3	4	5	6	7	8	9	10	11	12	13	14	15	16	17	18	19	20	21	22	23	24	25	26	27	28	29	30	31	32	33	34	35	36	37	38	39	40	41	42	43	44	45	46	47	48	49
auc	0.762181	0.771093	0.778534	0.769794	0.829453	0.825525	0.852511	0.870476	0.842083	0.835714	0.830801	0.825011	0.825514	0.825514	0.82349	0.829253	0.830682	0.842354	0.832484	0.832484	0.845087	0.833523	0.841883	0.838014	0.839621	0.848799	0.84737	0.846537	0.845703	0.845525	0.852354	0.872089	0.864367	0.858415	0.857787	0.848425	0.846759	0.846163	0.840833	0.848707	0.845195	0.843452	0.843528	0.8421	0.847143	0.856131	0.856131	0.859719	0.851012
C
Still's disease	Still's disease	Healthy	Still's disease	Still's disease	Still's disease	Still's disease	Healthy	Still's disease	Still's disease	Healthy	Still's disease	Healthy	Healthy	Behcet	Still's disease	Still's disease	Still's disease	FMF	Autoinflammation of unknown origin	FMF	FMF	FMF	Autoinflammation of unknown origin	FMF	FMF	FMF	FMF	FMF	FMF	FMF	FMF	Autoinflammation of unknown origin	FMF	FMF	FMF	Healthy	Healthy	Healthy	Healthy	Healthy	Healthy	Healthy	Healthy	Healthy	Healthy	Healthy	Healthy	Healthy	Healthy
CD38+ CD27- CD8+ T Cells in CD27- CD8+ T Cells	CD38+ CD27- CD8+ T Cells in CD27- CD8+ T Cells	CD38+ CD27- CD8+ T Cells in CD27- CD8+ T Cells	CD38+ CD27- CD8+ T Cells in CD27- CD8+ T Cells	CD38+ CD27- CD8+ T Cells in CD27- CD8+ T Cells	CD38+ CD27- CD8+ T Cells in CD27- CD8+ T Cells	CD38+ CD27- CD8+ T Cells in CD27- CD8+ T Cells	CD38+ CD27- CD8+ T Cells in CD27- CD8+ T Cells	CD38+ CD27- CD8+ T Cells in CD27- CD8+ T Cells	CD38+ CD27- CD8+ T Cells in CD27- CD8+ T Cells	CD38+ CD27- CD8+ T Cells in CD27- CD8+ T Cells	CD38+ CD27- CD8+ T Cells in CD27- CD8+ T Cells	CD38+ CD27- CD8+ T Cells in CD27- CD8+ T Cells	CD38+ CD27- CD8+ T Cells in CD27- CD8+ T Cells	CD38+ CD27- CD8+ T Cells in CD27- CD8+ T Cells	CD38+ CD27- CD8+ T Cells in CD27- CD8+ T Cells	CD38+ CD27- CD8+ T Cells in CD27- CD8+ T Cells	CD38+ CD27- CD8+ T Cells in CD27- CD8+ T Cells	CD38+ CD27- CD8+ T Cells in CD27- CD8+ T Cells	CD38+ CD27- CD8+ T Cells in CD27- CD8+ T Cells	CD38+ CD27- CD8+ T Cells in CD27- CD8+ T Cells	CD38+ CD27- CD8+ T Cells in CD27- CD8+ T Cells	CD38+ CD27- CD8+ T Cells in CD27- CD8+ T Cells	CD38+ CD27- CD8+ T Cells in CD27- CD8+ T Cells	CD38+ CD27- CD8+ T Cells in CD27- CD8+ T Cells	CD38+ CD27- CD8+ T Cells in CD27- CD8+ T Cells	CD38+ CD27- CD8+ T Cells in CD27- CD8+ T Cells	CD38+ CD27- CD8+ T Cells in CD27- CD8+ T Cells	CD38+ CD27- CD8+ T Cells in CD27- CD8+ T Cells	CD38+ CD27- CD8+ T Cells in CD27- CD8+ T Cells	CD38+ CD27- CD8+ T Cells in CD27- CD8+ T Cells	CD38+ CD27- CD8+ T Cells in CD27- CD8+ T Cells	CD38+ CD27- CD8+ T Cells in CD27- CD8+ T Cells	CD38+ CD27- CD8+ T Cells in CD27- CD8+ T Cells	CD38+ CD27- CD8+ T Cells in CD27- CD8+ T Cells	CD38+ CD27- CD8+ T Cells in CD27- CD8+ T Cells	CD38+ CD27- CD8+ T Cells in CD27- CD8+ T Cells	CD38+ CD27- CD8+ T Cells in CD27- CD8+ T Cells	CD38+ CD27- CD8+ T Cells in CD27- CD8+ T Cells	CD38+ CD27- CD8+ T Cells in CD27- CD8+ T Cells	CD38+ CD27- CD8+ T Cells in CD27- CD8+ T Cells	CD38+ CD27- CD8+ T Cells in CD27- CD8+ T Cells	CD38+ CD27- CD8+ T Cells in CD27- CD8+ T Cells	CD38+ CD27- CD8+ T Cells in CD27- CD8+ T Cells	CD38+ CD27- CD8+ T Cells in CD27- CD8+ T Cells	CD38+ CD27- CD8+ T Cells in CD27- CD8+ T Cells	CD38+ CD27- CD8+ T Cells in CD27- CD8+ T Cells	CD38+ CD27- CD8+ T Cells in CD27- CD8+ T Cells	CD38+ CD27- CD8+ T Cells in CD27- CD8+ T Cells	CD38+ CD27- CD8+ T Cells in CD27- CD8+ T Cells
89.0387	50.378	32.0889	14.5897	37.5442	91.7265	55.2268	13.9213	99.4713	89.7436	23.8909	78.4615	39.3618	24.6107	51.2736	96.6798	84.9912	94.0966	13.0965	54.1594	40.3927	43.2392	28.7956	61.8933	26.7501	17.6749	42.7761	29.757	18.0519	22.1924	48.7116	67.8698	63.1424	19.8749	8.05827	27.646	23.5345	40.5028	60.8539	17.0464	16.6102	32.1479	31.9117	48.2371	26.8571	10.6554	13.4126	31.4378	24.5507	28.9446
D
tpr	0	0.281397	0.334223	0.387049	0.439875	0.492701	0.545527	0.598353	0.651178	0.685823	0.692184	0.698545	0.704906	0.711267	0.717629	0.72399	0.730351	0.736712	0.743074	0.749435	0.755796	0.762157	0.768519	0.77488	0.781241	0.787602	0.793963	0.800325	0.803098	0.805871	0.808644	0.811418	0.814191	0.816964	0.819738	0.822511	0.825284	0.828057	0.830831	0.833604	0.836377	0.83915	0.841924	0.844697	0.84747	0.850244	0.853017	0.85579	0.858563
fpr	0	0.010101	0.020202	0.030303	0.040404	0.0505051	0.0606061	0.0707071	0.0808081	0.0909091	0.10101	0.111111	0.121212	0.131313	0.141414	0.151515	0.161616	0.171717	0.181818	0.191919	0.20202	0.212121	0.222222	0.232323	0.242424	0.252525	0.262626	0.272727	0.282828	0.292929	0.30303	0.313131	0.323232	0.333333	0.343434	0.353535	0.363636	0.373737	0.383838	0.393939	0.40404	0.414141	0.424242	0.434343	0.444444	0.454545	0.464646	0.474747	0.484848
tpr_l	0	0.12105	0.191815	0.256862	0.314509	0.363922	0.405702	0.441454	0.472901	0.495688	0.506917	0.518118	0.529289	0.540426	0.551527	0.562588	0.573607	0.584578	0.595498	0.606363	0.617165	0.6279	0.63856	0.649137	0.659624	0.67001	0.680286	0.690438	0.694738	0.699037	0.703337	0.707636	0.711935	0.716235	0.720534	0.724834	0.729133	0.733433	0.737732	0.742032	0.746331	0.750631	0.75493	0.75923	0.763529	0.767829	0.772128	0.776428	0.780727
tpr_h	0	0.441744	0.476632	0.517236	0.565241	0.62148	0.685351	0.755251	0.829456	0.875957	0.87745	0.878972	0.880524	0.882109	0.883731	0.885392	0.887096	0.888847	0.890649	0.892507	0.894427	0.896415	0.898478	0.900622	0.902858	0.905194	0.907641	0.910211	0.911458	0.912705	0.913952	0.9152	0.916447	0.917694	0.918941	0.920188	0.921435	0.922682	0.923929	0.925176	0.926423	0.92767	0.928917	0.930164	0.931411	0.932658	0.933905	0.935153	0.9364
auc	0.830911	0.830911	0.830911	0.830911	0.830911	0.830911	0.830911	0.830911	0.830911	0.830911	0.830911	0.830911	0.830911	0.830911	0.830911	0.830911	0.830911	0.830911	0.830911	0.830911	0.830911	0.830911	0.830911	0.830911	0.830911	0.830911	0.830911	0.830911	0.830911	0.830911	0.830911	0.830911	0.830911	0.830911	0.830911	0.830911	0.830911	0.830911	0.830911	0.830911	0.830911	0.830911	0.830911	0.830911	0.830911	0.830911	0.830911	0.830911	0.830911
auc_l	0.751278	0.751278	0.751278	0.751278	0.751278	0.751278	0.751278	0.751278	0.751278	0.751278	0.751278	0.751278	0.751278	0.751278	0.751278	0.751278	0.751278	0.751278	0.751278	0.751278	0.751278	0.751278	0.751278	0.751278	0.751278	0.751278	0.751278	0.751278	0.751278	0.751278	0.751278	0.751278	0.751278	0.751278	0.751278	0.751278	0.751278	0.751278	0.751278	0.751278	0.751278	0.751278	0.751278	0.751278	0.751278	0.751278	0.751278	0.751278	0.751278
auc_h	0.910545	0.910545	0.910545	0.910545	0.910545	0.910545	0.910545	0.910545	0.910545	0.910545	0.910545	0.910545	0.910545	0.910545	0.910545	0.910545	0.910545	0.910545	0.910545	0.910545	0.910545	0.910545	0.910545	0.910545	0.910545	0.910545	0.910545	0.910545	0.910545	0.910545	0.910545	0.910545	0.910545	0.910545	0.910545	0.910545	0.910545	0.910545	0.910545	0.910545	0.910545	0.910545	0.910545	0.910545	0.910545	0.910545	0.910545	0.910545	0.910545
E
PC1	-3.00309	-0.882471	-1.59608	-0.0355579	-4.55663	0.383467	-2.51449	1.874	-2.455	-1.05666	-4.392	-1.8165	-2.48478	-5.46388	2.7532	-5.41576	-0.714949	-5.09775	0.284458	-6.46961	-2.17712	-3.55297	-1.15493	-3.06361	-1.24307	3.59302	1.29041	-2.60496	-4.7647	-0.214049	-2.14822	-3.3008	5.27335	-1.63173	3.81844	1.61694	5.2337	2.29323	-2.15207	-3.28508	7.25271	9.55469	4.07304	5.36536	2.06302	8.17348	9.092	-4.3751	0.136824
PC2	-1.30636	-2.38374	-6.55951	-0.671091	2.63485	0.756992	0.428019	0.916907	1.69802	3.80847	2.19148	-0.255846	-0.892396	2.14666	4.08994	5.58676	0.368096	-0.74281	-0.711276	1.8689	-1.77905	2.59881	6.23827	-2.33837	-2.35043	11.7498	-0.0200253	3.00175	4.0474	7.43338	-3.46628	2.71101	-2.25532	-1.70614	3.15996	2.85734	-0.122556	0.0534398	-1.11755	3.24003	5.01141	2.84538	-0.144202	-3.22314	-2.55944	2.06445	-0.49929	-5.08324	0.370192
Disease	Healthy	Healthy	Healthy	Healthy	Healthy	Autoinflammation of unknown origin	Autoinflammation of unknown origin	Autoinflammation of unknown origin	Healthy	Healthy	Healthy	Healthy	Healthy	Healthy	Healthy	Healthy	Healthy	Healthy	Healthy	Healthy	Healthy	Healthy	Autoinflammation of unknown origin	Autoinflammation of unknown origin	Autoinflammation of unknown origin	Autoinflammation of unknown origin	Healthy	Healthy	Healthy	Healthy	Healthy	Healthy	Autoinflammation of unknown origin	Autoinflammation of unknown origin	Autoinflammation of unknown origin	Autoinflammation of unknown origin	Autoinflammation of unknown origin	Autoinflammation of unknown origin	Autoinflammation of unknown origin	Autoinflammation of unknown origin	Autoinflammation of unknown origin	Autoinflammation of unknown origin	Healthy	Healthy	Healthy	Autoinflammation of unknown origin	Healthy	Healthy	Healthy
F
PC1	3.66459	-3.70279	3.12279	1.11508	1.39654	-4.64332	-2.45962	-2.84223	1.85911	1.31818	-0.432481	2.75585	3.03768	3.08493	1.13935	0.504699	2.96905	3.68655	2.35272	2.37954	4.17848	2.87681	0.172812	0.33608	-1.68306	-5.0023	1.35308	1.4467	0.933858	-1.63935	0.893828	1.63305	-5.45	-2.19037	-3.38988	-6.49366	-4.23148	-7.85275	0.0529185	1.14739	-7.2126	-8.55431	0.701298	2.51655	3.77246	-6.34733	-0.60767	-3.02091	1.54056
PC2	-0.101207	4.23507	-0.934043	-1.80389	-2.43943	-0.369165	-1.89546	-1.63503	-0.706764	-2.90635	-3.6185	1.57432	0.908341	-2.65673	-0.953642	-3.11981	0.315383	-0.542111	0.21878	-2.5928	-0.308572	-0.402975	-1.95218	-0.865456	-2.18018	-6.67429	0.199051	-2.80592	-2.27969	-2.39194	2.29772	-1.6075	4.42483	0.774286	-4.86734	1.25428	3.24333	-0.691137	-1.59011	-2.74599	-0.53223	-0.758597	0.834063	3.03541	2.4958	2.29886	5.60068	4.78267	0.0300954
Disease	Healthy	Healthy	Healthy	Healthy	Healthy	Autoinflammation of unknown origin	Autoinflammation of unknown origin	Autoinflammation of unknown origin	Healthy	Healthy	Healthy	Healthy	Healthy	Healthy	Healthy	Healthy	Healthy	Healthy	Healthy	Healthy	Healthy	Healthy	Autoinflammation of unknown origin	Autoinflammation of unknown origin	Autoinflammation of unknown origin	Autoinflammation of unknown origin	Healthy	Healthy	Healthy	Healthy	Healthy	Healthy	Autoinflammation of unknown origin	Autoinflammation of unknown origin	Autoinflammation of unknown origin	Autoinflammation of unknown origin	Autoinflammation of unknown origin	Autoinflammation of unknown origin	Autoinflammation of unknown origin	Autoinflammation of unknown origin	Autoinflammation of unknown origin	Autoinflammation of unknown origin	Healthy	Healthy	Healthy	Autoinflammation of unknown origin	Healthy	Healthy	Healthy
[truncated: 1,702 more columns]

## Sheet: Fig 2
Fig2
A
out	Healthy	Healthy	Healthy	Healthy	Healthy	off-treatment	off-treatment	off-treatment	Healthy	Healthy	Healthy	Healthy	Healthy	Healthy	Healthy	Healthy	Healthy	Healthy	Healthy	Healthy	Healthy	Healthy	treatment naïve	off-treatment	off-treatment	off-treatment	Healthy	Healthy	Healthy	Healthy	Healthy	Healthy	treatment naïve	off-treatment	treatment naïve	off-treatment	off-treatment	treatment naïve	off-treatment	off-treatment	off-treatment	off-treatment	Healthy	Healthy	Healthy	off-treatment	Healthy	Healthy	Healthy
marks	CD38+ CD27- CD8+ T Cells in CD27- CD8+ T Cells	CD38+ CD27- CD8+ T Cells in CD27- CD8+ T Cells	CD38+ CD27- CD8+ T Cells in CD27- CD8+ T Cells	CD38+ CD27- CD8+ T Cells in CD27- CD8+ T Cells	CD38+ CD27- CD8+ T Cells in CD27- CD8+ T Cells	CD38+ CD27- CD8+ T Cells in CD27- CD8+ T Cells	CD38+ CD27- CD8+ T Cells in CD27- CD8+ T Cells	CD38+ CD27- CD8+ T Cells in CD27- CD8+ T Cells	CD38+ CD27- CD8+ T Cells in CD27- CD8+ T Cells	CD38+ CD27- CD8+ T Cells in CD27- CD8+ T Cells	CD38+ CD27- CD8+ T Cells in CD27- CD8+ T Cells	CD38+ CD27- CD8+ T Cells in CD27- CD8+ T Cells	CD38+ CD27- CD8+ T Cells in CD27- CD8+ T Cells	CD38+ CD27- CD8+ T Cells in CD27- CD8+ T Cells	CD38+ CD27- CD8+ T Cells in CD27- CD8+ T Cells	CD38+ CD27- CD8+ T Cells in CD27- CD8+ T Cells	CD38+ CD27- CD8+ T Cells in CD27- CD8+ T Cells	CD38+ CD27- CD8+ T Cells in CD27- CD8+ T Cells	CD38+ CD27- CD8+ T Cells in CD27- CD8+ T Cells	CD38+ CD27- CD8+ T Cells in CD27- CD8+ T Cells	CD38+ CD27- CD8+ T Cells in CD27- CD8+ T Cells	CD38+ CD27- CD8+ T Cells in CD27- CD8+ T Cells	CD38+ CD27- CD8+ T Cells in CD27- CD8+ T Cells	CD38+ CD27- CD8+ T Cells in CD27- CD8+ T Cells	CD38+ CD27- CD8+ T Cells in CD27- CD8+ T Cells	CD38+ CD27- CD8+ T Cells in CD27- CD8+ T Cells	CD38+ CD27- CD8+ T Cells in CD27- CD8+ T Cells	CD38+ CD27- CD8+ T Cells in CD27- CD8+ T Cells	CD38+ CD27- CD8+ T Cells in CD27- CD8+ T Cells	CD38+ CD27- CD8+ T Cells in CD27- CD8+ T Cells	CD38+ CD27- CD8+ T Cells in CD27- CD8+ T Cells	CD38+ CD27- CD8+ T Cells in CD27- CD8+ T Cells	CD38+ CD27- CD8+ T Cells in CD27- CD8+ T Cells	CD38+ CD27- CD8+ T Cells in CD27- CD8+ T Cells	CD38+ CD27- CD8+ T Cells in CD27- CD8+ T Cells	CD38+ CD27- CD8+ T Cells in CD27- CD8+ T Cells	CD38+ CD27- CD8+ T Cells in CD27- CD8+ T Cells	CD38+ CD27- CD8+ T Cells in CD27- CD8+ T Cells	CD38+ CD27- CD8+ T Cells in CD27- CD8+ T Cells	CD38+ CD27- CD8+ T Cells in CD27- CD8+ T Cells	CD38+ CD27- CD8+ T Cells in CD27- CD8+ T Cells	CD38+ CD27- CD8+ T Cells in CD27- CD8+ T Cells	CD38+ CD27- CD8+ T Cells in CD27- CD8+ T Cells	CD38+ CD27- CD8+ T Cells in CD27- CD8+ T Cells	CD38+ CD27- CD8+ T Cells in CD27- CD8+ T Cells	CD38+ CD27- CD8+ T Cells in CD27- CD8+ T Cells	CD38+ CD27- CD8+ T Cells in CD27- CD8+ T Cells	CD38+ CD27- CD8+ T Cells in CD27- CD8+ T Cells	CD38+ CD27- CD8+ T Cells in CD27- CD8+ T Cells
value	32.0889	13.9213	23.8909	39.3618	24.6107	54.1594	61.8933	63.1424	23.5345	40.5028	60.8539	17.0464	16.6102	32.1479	31.9117	48.2371	26.8571	10.6554	13.4126	31.4378	24.5507	28.9446	47.7528	29.3504	32.662	96.0779	26.0886	48.087	45.6658	45.3132	31.8894	30.8614	34.5241	50.4751	77.8122	37.4088	35.0446	91.025	36.7553	43.3908	77.8588	90.8821	12.2221	8.57735	7.88325	60.2188	5.81395	33.5505	24.6673
B
PC1	-3.00309	-0.882471	-1.59608	-0.0355579	-4.55663	0.383467	-2.51449	1.874	-2.455	-1.05666	-4.392	-1.8165	-2.48478	-5.46388	2.7532	-5.41576	-0.714949	-5.09775	0.284458	-6.46961	-2.17712	-3.55297	-1.15493	-3.06361	-1.24307	3.59302	1.29041	-2.60496	-4.7647	-0.214049	-2.14822	-3.3008	5.27335	-1.63173	3.81844	1.61694	5.2337	2.29323	-2.15207	-3.28508	7.25271	9.55469	4.07304	5.36536	2.06302	8.17348	9.092	-4.3751	0.136824
PC2	-1.30636	-2.38374	-6.55951	-0.671091	2.63485	0.756992	0.428019	0.916907	1.69802	3.80847	2.19148	-0.255846	-0.892396	2.14666	4.08994	5.58676	0.368096	-0.74281	-0.711276	1.8689	-1.77905	2.59881	6.23827	-2.33837	-2.35043	11.7498	-0.0200253	3.00175	4.0474	7.43338	-3.46628	2.71101	-2.25532	-1.70614	3.15996	2.85734	-0.122556	0.0534398	-1.11755	3.24003	5.01141	2.84538	-0.144202	-3.22314	-2.55944	2.06445	-0.49929	-5.08324	0.370192
Disease	Healthy	Healthy	Healthy	Healthy	Healthy	off-treatment	off-treatment	off-treatment	Healthy	Healthy	Healthy	Healthy	Healthy	Healthy	Healthy	Healthy	Healthy	Healthy	Healthy	Healthy	Healthy	Healthy	treatment naïve	off-treatment	off-treatment	off-treatment	Healthy	Healthy	Healthy	Healthy	Healthy	Healthy	treatment naïve	off-treatment	treatment naïve	off-treatment	off-treatment	treatment naïve	off-treatment	off-treatment	off-treatment	off-treatment	Healthy	Healthy	Healthy	off-treatment	Healthy	Healthy	Healthy
C
PC1	3.66459	-3.70279	3.12279	1.11508	1.39654	-4.64332	-2.45962	-2.84223	1.85911	1.31818	-0.432481	2.75585	3.03768	3.08493	1.13935	0.504699	2.96905	3.68655	2.35272	2.37954	4.17848	2.87681	0.172812	0.33608	-1.68306	-5.0023	1.35308	1.4467	0.933858	-1.63935	0.893828	1.63305	-5.45	-2.19037	-3.38988	-6.49366	-4.23148	-7.85275	0.0529185	1.14739	-7.2126	-8.55431	0.701298	2.51655	3.77246	-6.34733	-0.60767	-3.02091	1.54056
PC2	-0.101207	4.23507	-0.934043	-1.80389	-2.43943	-0.369165	-1.89546	-1.63503	-0.706764	-2.90635	-3.6185	1.57432	0.908341	-2.65673	-0.953642	-3.11981	0.315383	-0.542111	0.21878	-2.5928	-0.308572	-0.402975	-1.95218	-0.865456	-2.18018	-6.67429	0.199051	-2.80592	-2.27969	-2.39194	2.29772	-1.6075	4.42483	0.774286	-4.86734	1.25428	3.24333	-0.691137	-1.59011	-2.74599	-0.53223	-0.758597	0.834063	3.03541	2.4958	2.29886	5.60068	4.78267	0.0300954
[truncated: 852 more columns]

## Sheet: Fig 3
Fig 3
fpr	0	0.010101	0.020202	0.030303	0.040404	0.0505051	0.0606061	0.0707071	0.0808081	0.0909091	0.10101	0.111111	0.121212	0.131313	0.141414	0.151515	0.161616	0.171717	0.181818	0.191919	0.20202	0.212121	0.222222	0.232323	0.242424	0.252525	0.262626	0.272727	0.282828	0.292929	0.30303	0.313131	0.323232	0.333333	0.343434	0.353535	0.363636	0.373737	0.383838	0.393939	0.40404	0.414141	0.424242	0.434343	0.444444	0.454545	0.464646	0.474747	0.484848
tpr	0	0.583333	0.583333	0.583333	0.583333	0.583333	0.583333	0.583333	0.583333	0.583333	0.583333	0.583333	0.583333	0.583333	0.583333	0.583333	0.583333	0.583333	0.583333	0.583333	0.583333	0.583333	0.583333	0.583333	0.583333	0.583333	0.583333	0.583333	0.583333	0.583333	0.583333	0.583333	0.583333	0.65	0.65	0.65	0.65	0.65	0.65	0.65	0.65	0.65	0.65	0.65	0.65	0.65	0.65	0.65	0.65
tpr_l	0	0.336705	0.336705	0.336705	0.336705	0.336705	0.336705	0.336705	0.336705	0.336705	0.336705	0.336705	0.336705	0.336705	0.336705	0.336705	0.336705	0.336705	0.336705	0.336705	0.336705	0.336705	0.336705	0.336705	0.336705	0.336705	0.336705	0.336705	0.336705	0.336705	0.336705	0.336705	0.336705	0.398233	0.398233	0.398233	0.398233	0.398233	0.398233	0.398233	0.398233	0.398233	0.398233	0.398233	0.398233	0.398233	0.398233	0.398233	0.398233
tpr_h	0	0.829961	0.829961	0.829961	0.829961	0.829961	0.829961	0.829961	0.829961	0.829961	0.829961	0.829961	0.829961	0.829961	0.829961	0.829961	0.829961	0.829961	0.829961	0.829961	0.829961	0.829961	0.829961	0.829961	0.829961	0.829961	0.829961	0.829961	0.829961	0.829961	0.829961	0.829961	0.829961	0.901767	0.901767	0.901767	0.901767	0.901767	0.901767	0.901767	0.901767	0.901767	0.901767	0.901767	0.901767	0.901767	0.901767	0.901767	0.901767
auc	0.787795	0.787795	0.787795	0.787795	0.787795	0.787795	0.787795	0.787795	0.787795	0.787795	0.787795	0.787795	0.787795	0.787795	0.787795	0.787795	0.787795	0.787795	0.787795	0.787795	0.787795	0.787795	0.787795	0.787795	0.787795	0.787795	0.787795	0.787795	0.787795	0.787795	0.787795	0.787795	0.787795	0.787795	0.787795	0.787795	0.787795	0.787795	0.787795	0.787795	0.787795	0.787795	0.787795	0.787795	0.787795	0.787795	0.787795	0.787795	0.787795
auc_l	0.641836	0.641836	0.641836	0.641836	0.641836	0.641836	0.641836	0.641836	0.641836	0.641836	0.641836	0.641836	0.641836	0.641836	0.641836	0.641836	0.641836	0.641836	0.641836	0.641836	0.641836	0.641836	0.641836	0.641836	0.641836	0.641836	0.641836	0.641836	0.641836	0.641836	0.641836	0.641836	0.641836	0.641836	0.641836	0.641836	0.641836	0.641836	0.641836	0.641836	0.641836	0.641836	0.641836	0.641836	0.641836	0.641836	0.641836	0.641836	0.641836
auc_h	0.933753	0.933753	0.933753	0.933753	0.933753	0.933753	0.933753	0.933753	0.933753	0.933753	0.933753	0.933753	0.933753	0.933753	0.933753	0.933753	0.933753	0.933753	0.933753	0.933753	0.933753	0.933753	0.933753	0.933753	0.933753	0.933753	0.933753	0.933753	0.933753	0.933753	0.933753	0.933753	0.933753	0.933753	0.933753	0.933753	0.933753	0.933753	0.933753	0.933753	0.933753	0.933753	0.933753	0.933753	0.933753	0.933753	0.933753	0.933753	0.933753
d1	Autoinflammation of unknown origin	Autoinflammation of unknown origin	Autoinflammation of unknown origin	Autoinflammation of unknown origin	Autoinflammation of unknown origin	Autoinflammation of unknown origin	Autoinflammation of unknown origin	Autoinflammation of unknown origin	Autoinflammation of unknown origin	Autoinflammation of unknown origin	Autoinflammation of unknown origin	Autoinflammation of unknown origin	Autoinflammation of unknown origin	Autoinflammation of unknown origin	Autoinflammation of unknown origin	Autoinflammation of unknown origin	Autoinflammation of unknown origin	Autoinflammation of unknown origin	Autoinflammation of unknown origin	Autoinflammation of unknown origin	Autoinflammation of unknown origin	Autoinflammation of unknown origin	Autoinflammation of unknown origin	Autoinflammation of unknown origin	Autoinflammation of unknown origin	Autoinflammation of unknown origin	Autoinflammation of unknown origin	Autoinflammation of unknown origin	Autoinflammation of unknown origin	Autoinflammation of unknown origin	Autoinflammation of unknown origin	Autoinflammation of unknown origin	Autoinflammation of unknown origin	Autoinflammation of unknown origin	Autoinflammation of unknown origin	Autoinflammation of unknown origin	Autoinflammation of unknown origin	Autoinflammation of unknown origin	Autoinflammation of unknown origin	Autoinflammation of unknown origin	Autoinflammation of unknown origin	Autoinflammation of unknown origin	Autoinflammation of unknown origin	Autoinflammation of unknown origin	Autoinflammation of unknown origin	Autoinflammation of unknown origin	Autoinflammation of unknown origin	Autoinflammation of unknown origin	Autoinflammation of unknown origin
d2	Behcet	Behcet	Behcet	Behcet	Behcet	Behcet	Behcet	Behcet	Behcet	Behcet	Behcet	Behcet	Behcet	Behcet	Behcet	Behcet	Behcet	Behcet	Behcet	Behcet	Behcet	Behcet	Behcet	Behcet	Behcet	Behcet	Behcet	Behcet	Behcet	Behcet	Behcet	Behcet	Behcet	Behcet	Behcet	Behcet	Behcet	Behcet	Behcet	Behcet	Behcet	Behcet	Behcet	Behcet	Behcet	Behcet	Behcet	Behcet	Behcet
[truncated: 1,951 more columns]

## Sheet: Fig 4
Fig 4
	1	2	3	4	5	6	7	8	9	10	11	12	13	14	15	16	17	18	19	20	21	22	23	24	25	26	27	28	29	30	31	32	33	34	35	36	37	38	39	40	41	42	43	44	45	46	47	48	49
marks	BAFF<sup>-</sup>R<sup>high</sup> B Cells in B Cells	BAFF<sup>-</sup>R<sup>high</sup> B Cells in B Cells	BAFF<sup>-</sup>R<sup>high</sup> B Cells in B Cells	BAFF<sup>-</sup>R<sup>high</sup> B Cells in B Cells	BAFF<sup>-</sup>R<sup>high</sup> B Cells in B Cells	BAFF<sup>-</sup>R<sup>high</sup> B Cells in B Cells	BAFF<sup>-</sup>R<sup>high</sup> B Cells in B Cells	BAFF<sup>-</sup>R<sup>high</sup> B Cells in B Cells	BAFF<sup>-</sup>R<sup>high</sup> B Cells in B Cells	BAFF<sup>-</sup>R<sup>high</sup> B Cells in B Cells	BAFF<sup>-</sup>R<sup>high</sup> B Cells in B Cells	BAFF<sup>-</sup>R<sup>high</sup> B Cells in B Cells	BAFF<sup>-</sup>R<sup>high</sup> B Cells in B Cells	BAFF<sup>-</sup>R<sup>high</sup> B Cells in B Cells	BAFF<sup>-</sup>R<sup>high</sup> B Cells in B Cells	BAFF<sup>-</sup>R<sup>high</sup> B Cells in B Cells	BAFF<sup>-</sup>R<sup>high</sup> B Cells in B Cells	BAFF<sup>-</sup>R<sup>high</sup> B Cells in B Cells	BAFF<sup>-</sup>R<sup>high</sup> B Cells in B Cells	BAFF<sup>-</sup>R<sup>high</sup> B Cells in B Cells	BAFF<sup>-</sup>R<sup>high</sup> B Cells in B Cells	BAFF<sup>-</sup>R<sup>high</sup> B Cells in B Cells	BAFF<sup>-</sup>R<sup>high</sup> B Cells in B Cells	BAFF<sup>-</sup>R<sup>high</sup> B Cells in B Cells	BAFF<sup>-</sup>R<sup>high</sup> B Cells in B Cells	BAFF<sup>-</sup>R<sup>high</sup> B Cells in B Cells	BAFF<sup>-</sup>R<sup>high</sup> B Cells in B Cells	BAFF<sup>-</sup>R<sup>high</sup> B Cells in B Cells	BAFF<sup>-</sup>R<sup>high</sup> B Cells in B Cells	BAFF<sup>-</sup>R<sup>high</sup> B Cells in B Cells	BAFF<sup>-</sup>R<sup>high</sup> B Cells in B Cells	BAFF<sup>-</sup>R<sup>high</sup> B Cells in B Cells	BAFF<sup>-</sup>R<sup>high</sup> B Cells in B Cells	BAFF<sup>-</sup>R<sup>high</sup> B Cells in B Cells	BAFF<sup>-</sup>R<sup>high</sup> B Cells in B Cells	BAFF<sup>-</sup>R<sup>high</sup> B Cells in B Cells	BAFF<sup>-</sup>R<sup>high</sup> B Cells in B Cells	BAFF<sup>-</sup>R<sup>high</sup> B Cells in B Cells	BAFF<sup>-</sup>R<sup>high</sup> B Cells in B Cells	BAFF<sup>-</sup>R<sup>high</sup> B Cells in B Cells	BAFF<sup>-</sup>R<sup>high</sup> B Cells in B Cells	BAFF<sup>-</sup>R<sup>high</sup> B Cells in B Cells	BAFF<sup>-</sup>R<sup>high</sup> B Cells in B Cells	BAFF<sup>-</sup>R<sup>high</sup> B Cells in B Cells	BAFF<sup>-</sup>R<sup>high</sup> B Cells in B Cells	BAFF<sup>-</sup>R<sup>high</sup> B Cells in B Cells	BAFF<sup>-</sup>R<sup>high</sup> B Cells in B Cells	BAFF<sup>-</sup>R<sup>high</sup> B Cells in B Cells	BAFF<sup>-</sup>R<sup>high</sup> B Cells in B Cells
disease	Still's disease	Still's disease	Healthy	Still's disease	Still's disease	Still's disease	Still's disease	Healthy	Still's disease	Still's disease	Healthy	Still's disease	Healthy	Healthy	Behcet	Still's disease	Still's disease	Still's disease	FMF	Autoinflammation of unknown origin	FMF	FMF	FMF	Autoinflammation of unknown origin	FMF	FMF	FMF	FMF	FMF	FMF	FMF	FMF	FMF	Autoinflammation of unknown origin	FMF	FMF	FMF	Healthy	Healthy	Healthy	Healthy	Healthy	Healthy	Healthy	Healthy	Healthy	Healthy	Healthy	Healthy
treated	1	1	0	1	1	1	1	0	1	0	0	1	0	0	0	1	1	1	1	1	1	1	1	1	1	1	1	1	1	1	1	1	1	1	1	1	1	0	0	0	0	0	0	0	0	0	0	0	0
value	82.0607	94.8509	99.1988	93.6147	97.6886	7.26455	52.7142	0.315498	58.8203	76.9916	95.017	15.4552	98.7409	98.5869	94.3927	66.4698	91.1185	37.5	98.9416	64.1494	99.3205	97.0321	88.3283	84.3826	90.7516	98.6616	97.8889	95.2694	96.6133	86.4415	96.9268	98.2139	97.0168	88.5017	97.2791	90.9713	99.0993	98.6432	97.8891	91.4756	95.2186	99.196	97.9901	98.3432	92.1523	99.1181	98.9139	90.9144	97.4342
p1	0.00105914	0.00105914	0.00105914	0.00105914	0.00105914	0.00105914	0.00105914	0.00105914	0.00105914	0.00105914	0.00105914	0.00105914	0.00105914	0.00105914	0.00105914	0.00105914	0.00105914	0.00105914	0.00105914	0.00105914	0.00105914	0.00105914	0.00105914	0.00105914	0.00105914	0.00105914	0.00105914	0.00105914	0.00105914	0.00105914	0.00105914	0.00105914	0.00105914	0.00105914	0.00105914	0.00105914	0.00105914	0.00105914	0.00105914	0.00105914	0.00105914	0.00105914	0.00105914	0.00105914	0.00105914	0.00105914	0.00105914	0.00105914	0.00105914
p2	8.13032e-05	8.13032e-05	8.13032e-05	8.13032e-05	8.13032e-05	8.13032e-05	8.13032e-05	8.13032e-05	8.13032e-05	8.13032e-05	8.13032e-05	8.13032e-05	8.13032e-05	8.13032e-05	8.13032e-05	8.13032e-05	8.13032e-05	8.13032e-05	8.13032e-05	8.13032e-05	8.13032e-05	8.13032e-05	8.13032e-05	8.13032e-05	8.13032e-05	8.13032e-05	8.13032e-05	8.13032e-05	8.13032e-05	8.13032e-05	8.13032e-05	8.13032e-05	8.13032e-05	8.13032e-05	8.13032e-05	8.13032e-05	8.13032e-05	8.13032e-05	8.13032e-05	8.13032e-05	8.13032e-05	8.13032e-05	8.13032e-05	8.13032e-05	8.13032e-05	8.13032e-05	8.13032e-05	8.13032e-05	8.13032e-05
p3	0.710755	0.710755	0.710755	0.710755	0.710755	0.710755	0.710755	0.710755	0.710755	0.710755	0.710755	0.710755	0.710755	0.710755	0.710755	0.710755	0.710755	0.710755	0.710755	0.710755	0.710755	0.710755	0.710755	0.710755	0.710755	0.710755	0.710755	0.710755	0.710755	0.710755	0.710755	0.710755	0.710755	0.710755	0.710755	0.710755	0.710755	0.710755	0.710755	0.710755	0.710755	0.710755	0.710755	0.710755	0.710755	0.710755	0.710755	0.710755	0.710755
p4	0.945612	0.945612	0.945612	0.945612	0.945612	0.945612	0.945612	0.945612	0.945612	0.945612	0.945612	0.945612	0.945612	0.945612	0.945612	0.945612	0.945612	0.945612	0.945612	0.945612	0.945612	0.945612	0.945612	0.945612	0.945612	0.945612	0.945612	0.945612	0.945612	0.945612	0.945612	0.945612	0.945612	0.945612	0.945612	0.945612	0.945612	0.945612	0.945612	0.945612	0.945612	0.945612	0.945612	0.945612	0.945612	0.945612	0.945612	0.945612	0.945612
[truncated: 2,697 more columns]

## Sheet: Fig 5
Fig 5
A
col_p	PDZ and LIM domain protein 1	Mannan-binding lectin serine protease 2	Chloride intracellular channel protein 1	Sulfhydryl oxidase 1	Neural cell adhesion molecule L1-like protein	Neuropilin-1	Apolipoprotein L1	Proteasome subunit alpha type-7	Actin-related protein 2/3 complex subunit 1B	Actin-related protein 2/3 complex subunit 2	Actin-related protein 2/3 complex subunit 3	Actin-related protein 2/3 complex subunit 5	Alpha-actinin-4	Calumenin	CD5 antigen-like	Glia maturation factor gamma	Low affinity immunoglobulin gamma Fc region receptor III-B	WD repeat-containing protein 1	Ficolin-3	Attractin	Apolipoprotein M	GDH/6PGL endoplasmic bifunctional protein	Caveolae-associated protein 2	L-lactate dehydrogenase A chain	Superoxide dismutase [Cu-Zn]	Ceruloplasmin	Coagulation factor XIII A chain	Purine nucleoside phosphorylase	Phosphoglycerate kinase 1	Prothrombin	Complement C1r subcomponent	Haptoglobin	Haptoglobin-related protein	Coagulation factor IX	Coagulation factor X	Complement factor D	Plasminogen	Coagulation factor XII	Complement factor B	Trypsin	Carbonic anhydrase 1	Carbonic anhydrase 2	Antithrombin-III	Alpha-1-antitrypsin	Alpha-1-antichymotrypsin	Angiotensinogen	Alpha-2-macroglobulin	Complement C3	Complement C5
or	0.85283	1.28239	1.33552	0.820418	0.776231	1.04429	1.37253	1.16162	0.426265	0.763666	0.924015	0.516053	0.834785	0.762496	1.35744	0.921972	1.04397	1.02925	1.21426	0.867315	0.403702	2.64705	0.876505	0.772397	0.82077	4.11888	1.11398	0.698542	0.963527	1.63658	2.43623	2.49821	2.81226	2.45406	1.03395	0.362661	1.36829	0.628091	4.04408	1.50692	0.582998	0.697683	0.732766	8.51442	6.19496	1.14119	2.44661	2.03707	2.40842
or_l	0.53584	0.621354	0.786283	0.347542	0.282627	0.456791	0.862482	0.727295	0.199801	0.456995	0.49418	0.259647	0.571636	0.497349	0.818971	0.562216	0.744357	0.67822	0.731302	0.536975	0.174342	1.42525	0.573678	0.42356	0.521127	1.95977	0.618756	0.460823	0.587893	0.610213	0.889881	1.69216	1.63308	1.2462	0.680606	0.121642	0.728205	0.270289	1.88374	0.981896	0.344056	0.363952	0.34519	3.67412	2.84785	0.478197	1.29042	1.15528	1.27238
or_h	1.35199	2.71227	2.31905	1.84684	2.06611	2.39999	2.2855	1.94559	0.824572	1.25526	1.73019	0.96916	1.16417	1.03989	2.31115	1.51238	1.47093	1.61904	2.05803	1.38028	0.866324	5.34694	1.31733	1.39404	1.28424	9.71087	2.03134	1.02919	1.61571	4.64633	7.85999	3.96981	5.28556	5.34513	1.5954	0.996169	2.63448	1.38361	9.63824	2.39523	0.944343	1.29999	1.5433	24.1376	16.067	2.69173	4.94525	3.89676	5.03103
p_value	0.49351	0.5032	0.290007	0.632994	0.613719	0.916784	0.197703	0.541599	0.0173443	0.286878	0.802775	0.0460864	0.305542	0.13768	0.242207	0.744492	0.801368	0.893679	0.457989	0.546943	0.0256624	0.00357486	0.526792	0.386237	0.385693	0.000458639	0.719502	0.0762325	0.882955	0.336405	0.104446	2.11808e-05	0.000506699	0.0145305	0.875379	0.0562083	0.33533	0.25863	0.000703244	0.0688727	0.0343172	0.261391	0.411441	6.43195e-06	2.98799e-05	0.761493	0.00841873	0.0200102	0.0110487
p_value_adj	0.842101	0.845219	0.64613	0.897593	0.892594	0.973934	0.521546	0.862546	0.0944056	0.642488	0.936851	0.198171	0.664025	0.418598	0.586625	0.932914	0.936851	0.966259	0.801256	0.864978	0.123625	0.0295613	0.860824	0.722052	0.722052	0.0062695	0.918703	0.285043	0.961192	0.679127	0.36219	0.000827978	0.00640825	0.0855909	0.958567	0.2324	0.679127	0.60771	0.00839986	0.266804	0.155331	0.61086	0.749659	0.000553148	0.0010707	0.935176	0.0565634	0.106227	0.0678705
B
num	1	2	3	4	5	6	7	8	9	10	11	12	13	14	15	16	17	18	19	20	21	22	23	24	25	26	27	28	29	30	31	32	33	34	35	36	37	38	39	40	41	42	43	44	45	46	47	48	49
auc	0.504686	0.529313	0.773929	0.775628	0.842668	0.869794	0.867976	0.865503	0.875298	0.883544	0.883485	0.880103	0.884134	0.891277	0.892706	0.888777	0.887348	0.894881	0.894881	0.900574	0.903252	0.896645	0.894486	0.896645	0.889859	0.896645	0.888252	0.878631	0.878972	0.878452	0.878452	0.877202	0.874708	0.873799	0.875617	0.874188	0.874188	0.900108	0.899199	0.899199	0.899199	0.899199	0.89829	0.907565	0.906136	0.909724	0.909724	0.908474	0.902938
C
marks	Alpha-1-acid glycoprotein 1	Alpha-1-acid glycoprotein 1	Alpha-1-acid glycoprotein 1	Alpha-1-acid glycoprotein 1	Alpha-1-acid glycoprotein 1	Alpha-1-acid glycoprotein 1	Alpha-1-acid glycoprotein 1	Alpha-1-acid glycoprotein 1	Alpha-1-acid glycoprotein 1	Alpha-1-acid glycoprotein 1	Alpha-1-acid glycoprotein 1	Alpha-1-acid glycoprotein 1	Alpha-1-acid glycoprotein 1	Alpha-1-acid glycoprotein 1	Alpha-1-acid glycoprotein 1	Alpha-1-acid glycoprotein 1	Alpha-1-acid glycoprotein 1	Alpha-1-acid glycoprotein 1	Alpha-1-acid glycoprotein 1	Alpha-1-acid glycoprotein 1	Alpha-1-acid glycoprotein 1	Alpha-1-acid glycoprotein 1	Alpha-1-acid glycoprotein 1	Alpha-1-acid glycoprotein 1	Alpha-1-acid glycoprotein 1	Alpha-1-acid glycoprotein 1	Alpha-1-acid glycoprotein 1	Alpha-1-acid glycoprotein 1	Alpha-1-acid glycoprotein 1	Alpha-1-acid glycoprotein 1	Alpha-1-acid glycoprotein 1	Alpha-1-acid glycoprotein 1	Alpha-1-acid glycoprotein 1	Alpha-1-acid glycoprotein 1	Alpha-1-acid glycoprotein 1	Alpha-1-acid glycoprotein 1	Alpha-1-acid glycoprotein 1	Alpha-1-acid glycoprotein 1	Alpha-1-acid glycoprotein 1	Alpha-1-acid glycoprotein 1	Alpha-1-acid glycoprotein 1	Alpha-1-acid glycoprotein 1	Alpha-1-acid glycoprotein 1	Alpha-1-acid glycoprotein 1	Alpha-1-acid glycoprotein 1	Alpha-1-acid glycoprotein 1	Alpha-1-acid glycoprotein 1	Alpha-1-acid glycoprotein 1	Alpha-1-acid glycoprotein 1
disease	Still's disease	Still's disease	Healthy	Still's disease	Still's disease	Still's disease	Still's disease	Healthy	Still's disease	Still's disease	Healthy	Still's disease	Healthy	Healthy	Behcet	Still's disease	Still's disease	Still's disease	FMF	Autoinflammation of unknown origin	FMF	FMF	FMF	Autoinflammation of unknown origin	FMF	FMF	FMF	FMF	FMF	FMF	FMF	FMF	FMF	Autoinflammation of unknown origin	FMF	FMF	FMF	Healthy	Healthy	Healthy	Healthy	Healthy	Healthy	Healthy	Healthy	Healthy	Healthy	Healthy	Healthy
value	33.5197	32.9521	32.0222	34.4587	34.0193	35.7638	34.6612	32.1681	33.7888	34.7512	31.2571	34.1639	32.027	32.5963	34.3012	33.7894	33.1967	33.1723	32.6801	34.8947	32.2633	33.7187	33.4071	33.2185	33.9665	33.3922	32.2345	32.7002	31.8361	32.7382	32.7108	34.2459	32.6016	34.1701	33.5052	33.6694	33.5542	32.1631	32.3777	33.4459	32.3941	32.4124	32.1752	31.8457	32.5077	31.6369	31.7183	31.6214	32.9055
D
tpr	0	0.713348	0.730267	0.747186	0.764105	0.781025	0.797944	0.814863	0.831782	0.848701	0.850382	0.852063	0.853745	0.855426	0.857107	0.858788	0.860469	0.86215	0.863831	0.865512	0.867193	0.868874	0.870556	0.872237	0.873918	0.875599	0.87728	0.878961	0.880642	0.882323	0.884004	0.885685	0.887367	0.889048	0.890729	0.89241	0.894091	0.895772	0.897453	0.899134	0.900815	0.902496	0.904177	0.905859	0.90754	0.909221	0.910902	0.912583	0.914264
fpr	0	0.010101	0.020202	0.030303	0.040404	0.0505051	0.0606061	0.0707071	0.0808081	0.0909091	0.10101	0.111111	0.121212	0.131313	0.141414	0.151515	0.161616	0.171717	0.181818	0.191919	0.20202	0.212121	0.222222	0.232323	0.242424	0.252525	0.262626	0.272727	0.282828	0.292929	0.30303	0.313131	0.323232	0.333333	0.343434	0.353535	0.363636	0.373737	0.383838	0.393939	0.40404	0.414141	0.424242	0.434343	0.444444	0.454545	0.464646	0.474747	0.484848
tpr_l	0	0.499624	0.534552	0.569194	0.603454	0.637196	0.670213	0.702195	0.732669	0.760933	0.763589	0.766246	0.768902	0.771558	0.774214	0.776871	0.779527	0.782183	0.78484	0.787496	0.790152	0.792809	0.795465	0.798121	0.800777	0.803434	0.80609	0.808746	0.811403	0.814059	0.816715	0.819372	0.822028	0.824684	0.82734	0.829997	0.832653	0.835309	0.837966	0.840622	0.843278	0.845935	0.848591	0.851247	0.853903	0.85656	0.859216	0.861872	0.864529
tpr_h	0	0.927072	0.925982	0.925179	0.924757	0.924853	0.925674	0.927531	0.930895	0.93647	0.937176	0.937881	0.938587	0.939293	0.939999	0.940705	0.941411	0.942117	0.942823	0.943529	0.944234	0.94494	0.945646	0.946352	0.947058	0.947764	0.94847	0.949176	0.949882	0.950588	0.951293	0.951999	0.952705	0.953411	0.954117	0.954823	0.955529	0.956235	0.956941	0.957646	0.958352	0.959058	0.959764	0.96047	0.961176	0.961882	0.962588	0.963294	0.963999
auc	0.907035	0.907035	0.907035	0.907035	0.907035	0.907035	0.907035	0.907035	0.907035	0.907035	0.907035	0.907035	0.907035	0.907035	0.907035	0.907035	0.907035	0.907035	0.907035	0.907035	0.907035	0.907035	0.907035	0.907035	0.907035	0.907035	0.907035	0.907035	0.907035	0.907035	0.907035	0.907035	0.907035	0.907035	0.907035	0.907035	0.907035	0.907035	0.907035	0.907035	0.907035	0.907035	0.907035	0.907035	0.907035	0.907035	0.907035	0.907035	0.907035
auc_l	0.854258	0.854258	0.854258	0.854258	0.854258	0.854258	0.854258	0.854258	0.854258	0.854258	0.854258	0.854258	0.854258	0.854258	0.854258	0.854258	0.854258	0.854258	0.854258	0.854258	0.854258	0.854258	0.854258	0.854258	0.854258	0.854258	0.854258	0.854258	0.854258	0.854258	0.854258	0.854258	0.854258	0.854258	0.854258	0.854258	0.854258	0.854258	0.854258	0.854258	0.854258	0.854258	0.854258	0.854258	0.854258	0.854258	0.854258	0.854258	0.854258
auc_h	0.959811	0.959811	0.959811	0.959811	0.959811	0.959811	0.959811	0.959811	0.959811	0.959811	0.959811	0.959811	0.959811	0.959811	0.959811	0.959811	0.959811	0.959811	0.959811	0.959811	0.959811	0.959811	0.959811	0.959811	0.959811	0.959811	0.959811	0.959811	0.959811	0.959811	0.959811	0.959811	0.959811	0.959811	0.959811	0.959811	0.959811	0.959811	0.959811	0.959811	0.959811	0.959811	0.959811	0.959811	0.959811	0.959811	0.959811	0.959811	0.959811
E
PC1	-3.57564	-0.341502	-8.59053	-2.39186	0.0992884	-15.145	0.613078	16.5549	9.12446	-2.97811	14.4015	-7.21671	10.02	3.8254	10.1985	17.8908	-6.4679	-4.24767	-8.94894	13.0496	16.1436	-10.8661	0.329611	-0.593669	1.39382	-13.4388	-1.31584	13.4683	22.2312	-1.08156	-3.08116	19.2271	-16.0656	24.0085	-11.4926	-12.8814	-7.35223	-11.0731	23.8826	-7.91147	-5.8346	0.760338	-5.08382	-12.5804	-2.01199	-5.95647	-6.44186	6.06659	-1.86222
PC2	-0.955679	3.05607	-0.824067	1.81106	8.34925	4.23938	15.4856	-3.75322	-4.55286	-2.41607	-7.97991	-4.19865	-7.62281	-5.63581	-4.03334	-4.01608	-2.38752	-5.8943	-4.11505	-6.6342	-6.12815	-5.79264	-1.53522	-3.56398	11.2272	8.15141	-2.12387	-5.03366	-6.20993	-3.79314	-7.04576	2.15265	-5.50317	-4.94065	-4.17311	1.20065	1.94476	-6.6759	-7.32217	-7.29265	2.61503	19.1539	-8.77779	-3.48324	-3.8855	-7.58273	-6.00807	-6.64195	3.69736
Disease	Healthy	Healthy	Healthy	Healthy	Healthy	Autoinflammation of unknown origin	Autoinflammation of unknown origin	Autoinflammation of unknown origin	Healthy	Healthy	Healthy	Healthy	Healthy	Healthy	Healthy	Healthy	Healthy	Healthy	Healthy	Healthy	Healthy	Healthy	Autoinflammation of unknown origin	Autoinflammation of unknown origin	Autoinflammation of unknown origin	Autoinflammation of unknown origin	Healthy	Healthy	Healthy	Healthy	Healthy	Healthy	Autoinflammation of unknown origin	Autoinflammation of unknown origin	Autoinflammation of unknown origin	Autoinflammation of unknown origin	Autoinflammation of unknown origin	Autoinflammation of unknown origin	Autoinflammation of unknown origin	Autoinflammation of unknown origin	Autoinflammation of unknown origin	Autoinflammation of unknown origin	Healthy	Healthy	Healthy	Autoinflammation of unknown origin	Healthy	Healthy	Healthy
F
PC1	-1.28344	-0.880706	-1.30267	-1.86936	0.0104022	7.42829	1.32057	0.886957	-2.2897	-1.2609	-2.36788	1.11365	-3.80431	-4.17597	-3.63291	-3.78066	-1.97728	-3.15108	-1.25985	-4.72845	-5.70148	-1.84257	1.52997	2.43247	4.58864	7.29589	-2.92606	-4.82876	-5.2711	-1.50387	-1.73502	-4.23106	2.83646	1.19985	7.01672	5.77507	5.27364	8.14506	-2.26352	0.334846	4.83096	3.7151	-0.980009	0.582705	-1.92504	5.78995	-1.64702	-3.23693	-1.70935
PC2	2.64077	1.33287	1.48806	-0.100871	0.820948	1.44993	-1.26694	-6.13248	-0.901694	0.66085	-3.41181	0.968471	-0.936248	-0.40837	-0.0587204	-2.02716	1.8982	1.82917	1.89953	-1.14466	-2.80985	3.57001	-1.98276	-1.34472	-2.14031	2.59734	1.55739	-0.434356	-1.59807	-0.175122	-0.260835	-2.4504	2.07726	-7.8574	-0.610079	1.6019	-1.35933	-4.07891	-4.13375	0.242038	0.10494	-1.51264	0.930854	3.44128	1.84017	-1.85197	1.03362	0.107834	2.86857
Disease	Healthy	Healthy	Healthy	Healthy	Healthy	Autoinflammation of unknown origin	Autoinflammation of unknown origin	Autoinflammation of unknown origin	Healthy	Healthy	Healthy	Healthy	Healthy	Healthy	Healthy	Healthy	Healthy	Healthy	Healthy	Healthy	Healthy	Healthy	Autoinflammation of unknown origin	Autoinflammation of unknown origin	Autoinflammation of unknown origin	Autoinflammation of unknown origin	Healthy	Healthy	Healthy	Healthy	Healthy	Healthy	Autoinflammation of unknown origin	Autoinflammation of unknown origin	Autoinflammation of unknown origin	Autoinflammation of unknown origin	Autoinflammation of unknown origin	Autoinflammation of unknown origin	Autoinflammation of unknown origin	Autoinflammation of unknown origin	Autoinflammation of unknown origin	Autoinflammation of unknown origin	Healthy	Healthy	Healthy	Autoinflammation of unknown origin	Healthy	Healthy	Healthy
[truncated: 1,801 more columns]

## Sheet: Fig 6
Fig 6
A
out	Healthy	Healthy	Healthy	Healthy	Healthy	treated	treated	treated	Healthy	Healthy	Healthy	Healthy	Healthy	Healthy	Healthy	Healthy	Healthy	Healthy	Healthy	Healthy	Healthy	Healthy	untreated	treated	treated	treated	Healthy	Healthy	Healthy	Healthy	Healthy	Healthy	untreated	treated	untreated	treated	treated	untreated	treated	treated	treated	treated	Healthy	Healthy	Healthy	treated	Healthy	Healthy	Healthy
marks	Leucine<sup>-</sup>rich alpha<sup>-</sup>2<sup>-</sup>glycoprotein	Leucine<sup>-</sup>rich alpha<sup>-</sup>2<sup>-</sup>glycoprotein	Leucine<sup>-</sup>rich alpha<sup>-</sup>2<sup>-</sup>glycoprotein	Leucine<sup>-</sup>rich alpha<sup>-</sup>2<sup>-</sup>glycoprotein	Leucine<sup>-</sup>rich alpha<sup>-</sup>2<sup>-</sup>glycoprotein	Leucine<sup>-</sup>rich alpha<sup>-</sup>2<sup>-</sup>glycoprotein	Leucine<sup>-</sup>rich alpha<sup>-</sup>2<sup>-</sup>glycoprotein	Leucine<sup>-</sup>rich alpha<sup>-</sup>2<sup>-</sup>glycoprotein	Leucine<sup>-</sup>rich alpha<sup>-</sup>2<sup>-</sup>glycoprotein	Leucine<sup>-</sup>rich alpha<sup>-</sup>2<sup>-</sup>glycoprotein	Leucine<sup>-</sup>rich alpha<sup>-</sup>2<sup>-</sup>glycoprotein	Leucine<sup>-</sup>rich alpha<sup>-</sup>2<sup>-</sup>glycoprotein	Leucine<sup>-</sup>rich alpha<sup>-</sup>2<sup>-</sup>glycoprotein	Leucine<sup>-</sup>rich alpha<sup>-</sup>2<sup>-</sup>glycoprotein	Leucine<sup>-</sup>rich alpha<sup>-</sup>2<sup>-</sup>glycoprotein	Leucine<sup>-</sup>rich alpha<sup>-</sup>2<sup>-</sup>glycoprotein	Leucine<sup>-</sup>rich alpha<sup>-</sup>2<sup>-</sup>glycoprotein	Leucine<sup>-</sup>rich alpha<sup>-</sup>2<sup>-</sup>glycoprotein	Leucine<sup>-</sup>rich alpha<sup>-</sup>2<sup>-</sup>glycoprotein	Leucine<sup>-</sup>rich alpha<sup>-</sup>2<sup>-</sup>glycoprotein	Leucine<sup>-</sup>rich alpha<sup>-</sup>2<sup>-</sup>glycoprotein	Leucine<sup>-</sup>rich alpha<sup>-</sup>2<sup>-</sup>glycoprotein	Leucine<sup>-</sup>rich alpha<sup>-</sup>2<sup>-</sup>glycoprotein	Leucine<sup>-</sup>rich alpha<sup>-</sup>2<sup>-</sup>glycoprotein	Leucine<sup>-</sup>rich alpha<sup>-</sup>2<sup>-</sup>glycoprotein	Leucine<sup>-</sup>rich alpha<sup>-</sup>2<sup>-</sup>glycoprotein	Leucine<sup>-</sup>rich alpha<sup>-</sup>2<sup>-</sup>glycoprotein	Leucine<sup>-</sup>rich alpha<sup>-</sup>2<sup>-</sup>glycoprotein	Leucine<sup>-</sup>rich alpha<sup>-</sup>2<sup>-</sup>glycoprotein	Leucine<sup>-</sup>rich alpha<sup>-</sup>2<sup>-</sup>glycoprotein	Leucine<sup>-</sup>rich alpha<sup>-</sup>2<sup>-</sup>glycoprotein	Leucine<sup>-</sup>rich alpha<sup>-</sup>2<sup>-</sup>glycoprotein	Leucine<sup>-</sup>rich alpha<sup>-</sup>2<sup>-</sup>glycoprotein	Leucine<sup>-</sup>rich alpha<sup>-</sup>2<sup>-</sup>glycoprotein	Leucine<sup>-</sup>rich alpha<sup>-</sup>2<sup>-</sup>glycoprotein	Leucine<sup>-</sup>rich alpha<sup>-</sup>2<sup>-</sup>glycoprotein	Leucine<sup>-</sup>rich alpha<sup>-</sup>2<sup>-</sup>glycoprotein	Leucine<sup>-</sup>rich alpha<sup>-</sup>2<sup>-</sup>glycoprotein	Leucine<sup>-</sup>rich alpha<sup>-</sup>2<sup>-</sup>glycoprotein	Leucine<sup>-</sup>rich alpha<sup>-</sup>2<sup>-</sup>glycoprotein	Leucine<sup>-</sup>rich alpha<sup>-</sup>2<sup>-</sup>glycoprotein	Leucine<sup>-</sup>rich alpha<sup>-</sup>2<sup>-</sup>glycoprotein	Leucine<sup>-</sup>rich alpha<sup>-</sup>2<sup>-</sup>glycoprotein	Leucine<sup>-</sup>rich alpha<sup>-</sup>2<sup>-</sup>glycoprotein	Leucine<sup>-</sup>rich alpha<sup>-</sup>2<sup>-</sup>glycoprotein	Leucine<sup>-</sup>rich alpha<sup>-</sup>2<sup>-</sup>glycoprotein	Leucine<sup>-</sup>rich alpha<sup>-</sup>2<sup>-</sup>glycoprotein	Leucine<sup>-</sup>rich alpha<sup>-</sup>2<sup>-</sup>glycoprotein	Leucine<sup>-</sup>rich alpha<sup>-</sup>2<sup>-</sup>glycoprotein
value	32.6681	32.1769	32.7997	32.4084	32.5783	33.7567	33.3451	33.8997	32.4127	32.8201	33.0433	32.7697	31.8295	32.3958	32.2169	32.9189	33.0277	32.5322	32.3006	32.0437	32.0527	32.953	33.5347	33.4305	33.8314	33.978	32.7605	31.9587	32.0206	32.658	32.7022	32.1418	33.2078	33.7795	34.9187	33.7998	33.4953	34.0801	33.1015	33.0141	34.9369	33.3524	32.9915	32.6747	32.6683	34.553	32.6425	32.2402	32.7794
B
PC1	-3.57564	-0.341502	-8.59053	-2.39186	0.0992884	-15.145	0.613078	16.5549	9.12446	-2.97811	14.4015	-7.21671	10.02	3.8254	10.1985	17.8908	-6.4679	-4.24767	-8.94894	13.0496	16.1436	-10.8661	0.329611	-0.593669	1.39382	-13.4388	-1.31584	13.4683	22.2312	-1.08156	-3.08116	19.2271	-16.0656	24.0085	-11.4926	-12.8814	-7.35223	-11.0731	23.8826	-7.91147	-5.8346	0.760338	-5.08382	-12.5804	-2.01199	-5.95647	-6.44186	6.06659	-1.86222
PC2	-0.955679	3.05607	-0.824067	1.81106	8.34925	4.23938	15.4856	-3.75322	-4.55286	-2.41607	-7.97991	-4.19865	-7.62281	-5.63581	-4.03334	-4.01608	-2.38752	-5.8943	-4.11505	-6.6342	-6.12815	-5.79264	-1.53522	-3.56398	11.2272	8.15141	-2.12387	-5.03366	-6.20993	-3.79314	-7.04576	2.15265	-5.50317	-4.94065	-4.17311	1.20065	1.94476	-6.6759	-7.32217	-7.29265	2.61503	19.1539	-8.77779	-3.48324	-3.8855	-7.58273	-6.00807	-6.64195	3.69736
Disease	Healthy	Healthy	Healthy	Healthy	Healthy	treated	treated	treated	Healthy	Healthy	Healthy	Healthy	Healthy	Healthy	Healthy	Healthy	Healthy	Healthy	Healthy	Healthy	Healthy	Healthy	untreated	treated	treated	treated	Healthy	Healthy	Healthy	Healthy	Healthy	Healthy	untreated	treated	untreated	treated	treated	untreated	treated	treated	treated	treated	Healthy	Healthy	Healthy	treated	Healthy	Healthy	Healthy
C
PC1	-1.28344	-0.880706	-1.30267	-1.86936	0.0104022	7.42829	1.32057	0.886957	-2.2897	-1.2609	-2.36788	1.11365	-3.80431	-4.17597	-3.63291	-3.78066	-1.97728	-3.15108	-1.25985	-4.72845	-5.70148	-1.84257	1.52997	2.43247	4.58864	7.29589	-2.92606	-4.82876	-5.2711	-1.50387	-1.73502	-4.23106	2.83646	1.19985	7.01672	5.77507	5.27364	8.14506	-2.26352	0.334846	4.83096	3.7151	-0.980009	0.582705	-1.92504	5.78995	-1.64702	-3.23693	-1.70935
PC2	2.64077	1.33287	1.48806	-0.100871	0.820948	1.44993	-1.26694	-6.13248	-0.901694	0.66085	-3.41181	0.968471	-0.936248	-0.40837	-0.0587204	-2.02716	1.8982	1.82917	1.89953	-1.14466	-2.80985	3.57001	-1.98276	-1.34472	-2.14031	2.59734	1.55739	-0.434356	-1.59807	-0.175122	-0.260835	-2.4504	2.07726	-7.8574	-0.610079	1.6019	-1.35933	-4.07891	-4.13375	0.242038	0.10494	-1.51264	0.930854	3.44128	1.84017	-1.85197	1.03362	0.107834	2.86857
Disease	Healthy	Healthy	Healthy	Healthy	Healthy	treated	treated	treated	Healthy	Healthy	Healthy	Healthy	Healthy	Healthy	Healthy	Healthy	Healthy	Healthy	Healthy	Healthy	Healthy	Healthy	untreated	treated	treated	treated	Healthy	Healthy	Healthy	Healthy	Healthy	Healthy	untreated	treated	untreated	treated	treated	untreated	treated	treated	treated	treated	Healthy	Healthy	Healthy	treated	Healthy	Healthy	Healthy
[truncated: 881 more columns]

## Sheet: Fig 7
Fig 7
fpr	0	0.010101	0.020202	0.030303	0.040404	0.0505051	0.0606061	0.0707071	0.0808081	0.0909091	0.10101	0.111111	0.121212	0.131313	0.141414	0.151515	0.161616	0.171717	0.181818	0.191919	0.20202	0.212121	0.222222	0.232323	0.242424	0.252525	0.262626	0.272727	0.282828	0.292929	0.30303	0.313131	0.323232	0.333333	0.343434	0.353535	0.363636	0.373737	0.383838	0.393939	0.40404	0.414141	0.424242	0.434343	0.444444	0.454545	0.464646	0.474747	0.484848
tpr	0	0.458333	0.458333	0.458333	0.458333	0.458333	0.458333	0.458333	0.458333	0.458333	0.458333	0.458333	0.458333	0.458333	0.458333	0.458333	0.458333	0.458333	0.458333	0.458333	0.458333	0.458333	0.458333	0.458333	0.458333	0.458333	0.458333	0.458333	0.458333	0.458333	0.458333	0.458333	0.458333	0.525	0.525	0.525	0.525	0.525	0.525	0.525	0.525	0.525	0.525	0.525	0.525	0.525	0.525	0.525	0.525
tpr_l	0	0.261993	0.261993	0.261993	0.261993	0.261993	0.261993	0.261993	0.261993	0.261993	0.261993	0.261993	0.261993	0.261993	0.261993	0.261993	0.261993	0.261993	0.261993	0.261993	0.261993	0.261993	0.261993	0.261993	0.261993	0.261993	0.261993	0.261993	0.261993	0.261993	0.261993	0.261993	0.261993	0.307025	0.307025	0.307025	0.307025	0.307025	0.307025	0.307025	0.307025	0.307025	0.307025	0.307025	0.307025	0.307025	0.307025	0.307025	0.307025
tpr_h	0	0.654673	0.654673	0.654673	0.654673	0.654673	0.654673	0.654673	0.654673	0.654673	0.654673	0.654673	0.654673	0.654673	0.654673	0.654673	0.654673	0.654673	0.654673	0.654673	0.654673	0.654673	0.654673	0.654673	0.654673	0.654673	0.654673	0.654673	0.654673	0.654673	0.654673	0.654673	0.654673	0.742975	0.742975	0.742975	0.742975	0.742975	0.742975	0.742975	0.742975	0.742975	0.742975	0.742975	0.742975	0.742975	0.742975	0.742975	0.742975
auc	0.642172	0.642172	0.642172	0.642172	0.642172	0.642172	0.642172	0.642172	0.642172	0.642172	0.642172	0.642172	0.642172	0.642172	0.642172	0.642172	0.642172	0.642172	0.642172	0.642172	0.642172	0.642172	0.642172	0.642172	0.642172	0.642172	0.642172	0.642172	0.642172	0.642172	0.642172	0.642172	0.642172	0.642172	0.642172	0.642172	0.642172	0.642172	0.642172	0.642172	0.642172	0.642172	0.642172	0.642172	0.642172	0.642172	0.642172	0.642172	0.642172
auc_l	0.44962	0.44962	0.44962	0.44962	0.44962	0.44962	0.44962	0.44962	0.44962	0.44962	0.44962	0.44962	0.44962	0.44962	0.44962	0.44962	0.44962	0.44962	0.44962	0.44962	0.44962	0.44962	0.44962	0.44962	0.44962	0.44962	0.44962	0.44962	0.44962	0.44962	0.44962	0.44962	0.44962	0.44962	0.44962	0.44962	0.44962	0.44962	0.44962	0.44962	0.44962	0.44962	0.44962	0.44962	0.44962	0.44962	0.44962	0.44962	0.44962
auc_h	0.834724	0.834724	0.834724	0.834724	0.834724	0.834724	0.834724	0.834724	0.834724	0.834724	0.834724	0.834724	0.834724	0.834724	0.834724	0.834724	0.834724	0.834724	0.834724	0.834724	0.834724	0.834724	0.834724	0.834724	0.834724	0.834724	0.834724	0.834724	0.834724	0.834724	0.834724	0.834724	0.834724	0.834724	0.834724	0.834724	0.834724	0.834724	0.834724	0.834724	0.834724	0.834724	0.834724	0.834724	0.834724	0.834724	0.834724	0.834724	0.834724
d1	Autoinflammation of unknown origin	Autoinflammation of unknown origin	Autoinflammation of unknown origin	Autoinflammation of unknown origin	Autoinflammation of unknown origin	Autoinflammation of unknown origin	Autoinflammation of unknown origin	Autoinflammation of unknown origin	Autoinflammation of unknown origin	Autoinflammation of unknown origin	Autoinflammation of unknown origin	Autoinflammation of unknown origin	Autoinflammation of unknown origin	Autoinflammation of unknown origin	Autoinflammation of unknown origin	Autoinflammation of unknown origin	Autoinflammation of unknown origin	Autoinflammation of unknown origin	Autoinflammation of unknown origin	Autoinflammation of unknown origin	Autoinflammation of unknown origin	Autoinflammation of unknown origin	Autoinflammation of unknown origin	Autoinflammation of unknown origin	Autoinflammation of unknown origin	Autoinflammation of unknown origin	Autoinflammation of unknown origin	Autoinflammation of unknown origin	Autoinflammation of unknown origin	Autoinflammation of unknown origin	Autoinflammation of unknown origin	Autoinflammation of unknown origin	Autoinflammation of unknown origin	Autoinflammation of unknown origin	Autoinflammation of unknown origin	Autoinflammation of unknown origin	Autoinflammation of unknown origin	Autoinflammation of unknown origin	Autoinflammation of unknown origin	Autoinflammation of unknown origin	Autoinflammation of unknown origin	Autoinflammation of unknown origin	Autoinflammation of unknown origin	Autoinflammation of unknown origin	Autoinflammation of unknown origin	Autoinflammation of unknown origin	Autoinflammation of unknown origin	Autoinflammation of unknown origin	Autoinflammation of unknown origin
d2	Behcet	Behcet	Behcet	Behcet	Behcet	Behcet	Behcet	Behcet	Behcet	Behcet	Behcet	Behcet	Behcet	Behcet	Behcet	Behcet	Behcet	Behcet	Behcet	Behcet	Behcet	Behcet	Behcet	Behcet	Behcet	Behcet	Behcet	Behcet	Behcet	Behcet	Behcet	Behcet	Behcet	Behcet	Behcet	Behcet	Behcet	Behcet	Behcet	Behcet	Behcet	Behcet	Behcet	Behcet	Behcet	Behcet	Behcet	Behcet	Behcet
[truncated: 1,951 more columns]

## Sheet: Fig 8
Fig 8
marks	C-reactive protein	C-reactive protein	C-reactive protein	C-reactive protein	C-reactive protein	C-reactive protein	C-reactive protein	C-reactive protein	C-reactive protein	C-reactive protein	C-reactive protein	C-reactive protein	C-reactive protein	C-reactive protein	C-reactive protein	C-reactive protein	C-reactive protein	C-reactive protein	C-reactive protein	C-reactive protein	C-reactive protein	C-reactive protein	C-reactive protein	C-reactive protein	C-reactive protein	C-reactive protein	C-reactive protein	C-reactive protein	C-reactive protein	C-reactive protein	C-reactive protein	C-reactive protein	C-reactive protein	C-reactive protein	C-reactive protein	C-reactive protein	C-reactive protein	C-reactive protein	C-reactive protein	C-reactive protein	C-reactive protein	C-reactive protein	C-reactive protein	C-reactive protein	C-reactive protein	C-reactive protein	C-reactive protein	C-reactive protein	C-reactive protein
disease	Still's disease	Still's disease	Healthy	Still's disease	Still's disease	Still's disease	Still's disease	Healthy	Still's disease	Still's disease	Healthy	Still's disease	Healthy	Healthy	Behcet	Still's disease	Still's disease	Still's disease	FMF	Autoinflammation of unknown origin	FMF	FMF	FMF	Autoinflammation of unknown origin	FMF	FMF	FMF	FMF	FMF	FMF	FMF	FMF	FMF	Autoinflammation of unknown origin	FMF	FMF	FMF	Healthy	Healthy	Healthy	Healthy	Healthy	Healthy	Healthy	Healthy	Healthy	Healthy	Healthy	Healthy
treated	1	1	0	1	1	1	1	0	1	0	0	1	0	0	0	1	1	1	1	1	1	1	1	1	1	1	1	1	1	1	1	1	1	1	1	1	1	0	0	0	0	0	0	0	0	0	0	0	0
value	35.1999	36.8073	32.3787	35.8918	37.3842	38.3324	35.5253	30.093	36.0291	36.9927	31.7455	36.5896	31.1057	31.512	34.6868	37.0879	34.2954	32.543	33.0581	36.8716	36.8459	35.8073	34.3693	36.6815	34.4358	31.837	30.2599	31.3572	33.4833	32.4843	32.6051	38.3987	33.4421	36.2165	34.3812	34.665	31.4288	32.1262	33.1431	33.6731	34.8463	31.4135	28.9916	31.3759	34.2143	29.6942	30.108	34.2188	28.264
[truncated: 2,825 more columns]

## Sheet: Fig S1
FigS1
col_f	CD38+ CD27- CD8+ T Cells in CD27- CD8+ T Cells	CD38+ CD8+ T Cells in CD8+ T Cells	CD38+ NKT Cells in NKT Cells	CD38+ DN T Cells in Double Negative T Cells	CD38+ CD16+ NK Cells in CD16+ NK Cells	CD38+ NK Cells in NK Cells	HLA-DR+ CD16- CD56dim NK Cells in CD16- CD56dim NK Cells	IgM+ IgD+ Memory B Cells in Memory B Cells	BAFF-Rhigh IgMlow IgD+ Naive B Cells in IgMlow IgD+ Naive B Cells	BAFF-Rhigh IgM+ IgD+ Naive B Cells in IgM+ IgD+ Naive B Cells	CD38+ CD27+ CD8+ T Cells in CD27+ CD8+ T Cells	BAFF-Rhigh CD21- B Cells in CD21- B Cells	BAFF-Rhigh Naive B Cells in Naive B Cells	BAFF-Rhigh B Cells in B Cells	BAFF-Rhigh Switched Memory B Cells in Switched Memory B Cells	CD11c+ CD16- CD56dim NK Cells in CD16- CD56dim NK Cells	BAFF-Rhigh Memory B Cells in Memory B Cells	CD40+ Non-Classical Monocytes in Non-Classical Monocytes	BAFF-Rhigh Transitional B Cells in Transitional B Cells	BAFF-Rhigh DN B Cells in Double Negative B Cells	NK Cells in Live Cells	HLA-DR+ CD38high CD8+ T Cells in CD8+ T Cells	CD86+ Dendritic Cells in Dendritic Cells	CD38+ CD27- CD4+ T Cells in CD27- CD4+ T Cells	CD16+ CD56dim NK Cells in CD16+ NK Cells	CD38+ CD16- CD56dim NK Cells in CD16- CD56dim NK Cells	CD16+ CD56bright NK Cells in NK Cells	CD16+ CD56bright NK Cells in CD16+ NK Cells	CD10+ DN T Cells in Double Negative T Cells	Myeloid DCs in Dendritic Cells	CD86+ mDCs in Myeloid DCs	CD94+ DN T Cells in Double Negative T Cells	CD38+ Non-Classical Monocytes in Non-Classical Monocytes	CD38+ Monocytes in Monocytes	HLA-DR+ NKT Cells in NKT Cells	IgMlow IgD- Naive B Cells in Naive B Cells	IgMlow IgD- Naive B Cells in B Cells	CD38+ CD16- CD56bright NK Cells in CD16- CD56bright NK Cells	HLA-DR+ CD16+ NK Cells in CD16+ NK Cells	CD40+ Intermediate Monocytes in Intermediate Monocytes	CD11c+ Intermediate Monocytes in Intermediate Monocytes	CD16+ CD56dim NK Cells in NK Cells	CD94+ CD16+ NK Cells in CD16+ NK Cells	DN1 B Cells in Double Negative B Cells	CD94+ NK Cells in NK Cells	NKT Cells in Live Cells	CD11c+ Monocytes in Monocytes	HLA-DR+ CD38high CD4+ T Cells in CD4+ T Cells	CD27+ CD16- CD56dim NK Cells in CD16- CD56dim NK Cells
or	29.6793	9.92382	8.14532	7.38449	7.04976	3.64826	0.279015	0.284734	0.288801	0.298408	3.32635	0.316216	0.316643	0.321869	0.322961	0.324293	0.342254	2.83495	0.356824	0.362175	0.364192	2.7199	0.370081	2.60505	0.385046	0.395457	2.51407	2.47963	2.39533	0.432949	0.434017	0.447184	2.2082	2.19115	2.17693	2.12575	2.12086	2.04021	2.02462	1.97431	0.508458	0.510604	1.90651	0.534089	1.86441	0.561362	0.561407	1.78096	1.76834
or_l	8.45773	4.08547	3.74711	3.35062	3.49016	2.10661	0.143895	0.142546	0.143054	0.15525	1.76788	0.175518	0.17028	0.175639	0.17486	0.169202	0.190481	1.6997	0.204006	0.205478	0.198038	1.54181	0.208177	1.50821	0.224191	0.218426	1.54908	1.52984	1.44924	0.251487	0.259241	0.244287	1.37466	1.36357	1.32931	1.3164	1.31069	1.29027	1.20401	1.21848	0.286161	0.301478	1.15839	0.335599	1.13297	0.348074	0.338377	1.06639	1.11706
or_h	171.706	30.4034	21.6386	19.6977	17.2498	6.92432	0.492799	0.506471	0.506819	0.51207	6.92831	0.530394	0.531776	0.536478	0.540755	0.566308	0.565656	5.08889	0.582081	0.594492	0.615799	5.16337	0.607078	4.8599	0.620942	0.668527	4.36809	4.30312	4.21326	0.699006	0.689265	0.759411	3.77828	3.73873	3.76611	3.57301	3.56893	3.37715	3.60103	3.35112	0.846924	0.8241	3.28414	0.817491	3.2177	0.864027	0.901417	3.0878	2.94154
p_value	7.23463e-06	5.96923e-06	2.15183e-06	7.95625e-06	1.20416e-06	1.69706e-05	4.01106e-05	8.64049e-05	8.73124e-05	5.45005e-05	0.000511865	3.80829e-05	5.79632e-05	5.37674e-05	6.83208e-05	0.000223614	9.1464e-05	0.000170558	9.87286e-05	0.00014876	0.000436427	0.00105842	0.000238318	0.00121592	0.000209406	0.00103894	0.000438694	0.000516916	0.0012062	0.00121157	0.000738192	0.00489861	0.00191595	0.00212232	0.00317467	0.00286302	0.00304051	0.00340308	0.010918	0.00790385	0.0131401	0.00815533	0.0144345	0.00522409	0.0183419	0.0120487	0.0196748	0.0317871	0.0198358
p_value_adj	0.000319841	0.000319841	0.000216259	0.000319841	0.000216259	0.000568515	0.00100778	0.00122562	0.00122562	0.00105914	0.004156	0.00100778	0.00105914	0.00105914	0.00114437	0.00224732	0.00122562	0.00190457	0.00124028	0.00175887	0.0038338	0.00759793	0.00228104	0.00788388	0.0022153	0.00759793	0.0038338	0.004156	0.00788388	0.00788388	0.00570679	0.0259111	0.0120345	0.0129269	0.0177253	0.0169255	0.0174612	0.018487	0.0522502	0.0397169	0.0600265	0.039981	0.064474	0.0269241	0.0801461	0.0563209	0.0830623	0.120551	0.0830623
[truncated: 1 more columns]

## Sheet: Fig S2
FigS2
A
or	or_l	or_h	p_value	p_value_adj	out
17.8001	6.3129	76.3221	3.84188e-06	7.72218e-05	CD38+ CD8+ T Cells in CD8+ T Cells
13.9809	5.42076	49.529	2.09058e-06	5.25259e-05	CD38+ CD27+ CD8+ T Cells in CD27+ CD8+ T Cells
13.1527	5.29447	45.6488	1.69217e-06	5.25259e-05	CD38+ CD27- CD8+ T Cells in CD27- CD8+ T Cells
11.3576	4.87594	34.9285	8.42464e-07	5.25259e-05	CD38+ DN T Cells in Double Negative T Cells
8.53777	4.07079	22.1571	4.80495e-07	4.82897e-05	CD38+ NKT Cells in NKT Cells
7.00809	3.56202	16.363	3.93515e-07	4.82897e-05	HLA-DR+ CD38high CD4+ T Cells in CD4+ T Cells
6.93229	3.36487	17.7323	3.55518e-06	7.72218e-05	CD38+ CD27- CD4+ T Cells in CD27- CD4+ T Cells
6.54769	3.24319	15.4989	1.99667e-06	5.25259e-05	HLA-DR+ CD4+ T Cells in CD4+ T Cells
6.53071	3.26879	15.168	1.29919e-06	5.25259e-05	HLA-DR+ CD27+ CD4+ T Cells in CD27+ CD4+ T Cells
6.10566	3.1213	14.0497	1.82969e-06	5.25259e-05	CD38+ CD16+ NK Cells in CD16+ NK Cells
B
num	1	2	3	4	5	6	7	8	9	10	11	12	13	14	15	16	17	18	19	20	21	22	23	24	25	26	27	28	29	30	31	32	33	34	35	36	37	38	39	40	41	42	43	44	45	46	47	48	49
auc	0.789621	0.805779	0.81119	0.794903	0.785162	0.795346	0.781818	0.795314	0.80026	0.799242	0.795238	0.793885	0.840649	0.840303	0.860639	0.878084	0.877175	0.880195	0.878528	0.876115	0.874058	0.873149	0.871797	0.869329	0.865087	0.862229	0.8654	0.863139	0.860519	0.863615	0.882175	0.8775	0.874177	0.873939	0.878896	0.871753	0.868896	0.871201	0.87211	0.868344	0.872035	0.871959	0.868268	0.875206	0.873019	0.877781	0.876039	0.878539	0.886071
C
disease	Still's disease	Still's disease	Healthy	Still's disease	Still's disease	Still's disease	Still's disease	Healthy	Still's disease	Still's disease	Healthy	Still's disease	Healthy	Healthy	Behcet	Still's disease	Still's disease	Still's disease	FMF	Autoinflammation of unknown origin	FMF	FMF	FMF	Autoinflammation of unknown origin	FMF	FMF	FMF	FMF	FMF	FMF	FMF	FMF	Autoinflammation of unknown origin	FMF	FMF	FMF	Healthy	Healthy	Healthy	Healthy	Healthy	Healthy	Healthy	Healthy	Healthy	Healthy	Healthy	Healthy	Healthy
marks	CD38+ CD8+ T Cells in CD8+ T Cells	CD38+ CD8+ T Cells in CD8+ T Cells	CD38+ CD8+ T Cells in CD8+ T Cells	CD38+ CD8+ T Cells in CD8+ T Cells	CD38+ CD8+ T Cells in CD8+ T Cells	CD38+ CD8+ T Cells in CD8+ T Cells	CD38+ CD8+ T Cells in CD8+ T Cells	CD38+ CD8+ T Cells in CD8+ T Cells	CD38+ CD8+ T Cells in CD8+ T Cells	CD38+ CD8+ T Cells in CD8+ T Cells	CD38+ CD8+ T Cells in CD8+ T Cells	CD38+ CD8+ T Cells in CD8+ T Cells	CD38+ CD8+ T Cells in CD8+ T Cells	CD38+ CD8+ T Cells in CD8+ T Cells	CD38+ CD8+ T Cells in CD8+ T Cells	CD38+ CD8+ T Cells in CD8+ T Cells	CD38+ CD8+ T Cells in CD8+ T Cells	CD38+ CD8+ T Cells in CD8+ T Cells	CD38+ CD8+ T Cells in CD8+ T Cells	CD38+ CD8+ T Cells in CD8+ T Cells	CD38+ CD8+ T Cells in CD8+ T Cells	CD38+ CD8+ T Cells in CD8+ T Cells	CD38+ CD8+ T Cells in CD8+ T Cells	CD38+ CD8+ T Cells in CD8+ T Cells	CD38+ CD8+ T Cells in CD8+ T Cells	CD38+ CD8+ T Cells in CD8+ T Cells	CD38+ CD8+ T Cells in CD8+ T Cells	CD38+ CD8+ T Cells in CD8+ T Cells	CD38+ CD8+ T Cells in CD8+ T Cells	CD38+ CD8+ T Cells in CD8+ T Cells	CD38+ CD8+ T Cells in CD8+ T Cells	CD38+ CD8+ T Cells in CD8+ T Cells	CD38+ CD8+ T Cells in CD8+ T Cells	CD38+ CD8+ T Cells in CD8+ T Cells	CD38+ CD8+ T Cells in CD8+ T Cells	CD38+ CD8+ T Cells in CD8+ T Cells	CD38+ CD8+ T Cells in CD8+ T Cells	CD38+ CD8+ T Cells in CD8+ T Cells	CD38+ CD8+ T Cells in CD8+ T Cells	CD38+ CD8+ T Cells in CD8+ T Cells	CD38+ CD8+ T Cells in CD8+ T Cells	CD38+ CD8+ T Cells in CD8+ T Cells	CD38+ CD8+ T Cells in CD8+ T Cells	CD38+ CD8+ T Cells in CD8+ T Cells	CD38+ CD8+ T Cells in CD8+ T Cells	CD38+ CD8+ T Cells in CD8+ T Cells	CD38+ CD8+ T Cells in CD8+ T Cells	CD38+ CD8+ T Cells in CD8+ T Cells	CD38+ CD8+ T Cells in CD8+ T Cells
value	80.6621	44.0915	22.992	33.7458	38.7519	87.1207	47.3702	16.9354	92.7397	81.1004	19.5518	79.6407	29.0663	28.2654	45.7092	96.4551	71.8799	85.1145	32.4748	33.4309	51.3813	26.6892	21.3902	37.4815	20.8358	22.1895	34.0711	27.6469	13.3872	18.4167	60.6497	60.188	47.7073	18.3581	8.2236	23.2305	26.1553	32.1048	41.5851	14.049	15.1862	33.0912	27.1656	28.6073	16.8331	13.4486	14.7333	33.3341	16.0728
D
tpr	0	0.372198	0.434873	0.497547	0.560221	0.622896	0.68557	0.748244	0.810919	0.861078	0.862622	0.864165	0.865709	0.867253	0.868796	0.87034	0.871883	0.873427	0.87497	0.876514	0.878058	0.879601	0.881145	0.882688	0.884232	0.885776	0.887319	0.888863	0.890406	0.89195	0.893493	0.895037	0.896581	0.898124	0.899668	0.901211	0.902755	0.904298	0.905842	0.907386	0.908929	0.910473	0.912016	0.91356	0.915103	0.916647	0.918191	0.919734	0.921278
fpr	0	0.010101	0.020202	0.030303	0.040404	0.0505051	0.0606061	0.0707071	0.0808081	0.0909091	0.10101	0.111111	0.121212	0.131313	0.141414	0.151515	0.161616	0.171717	0.181818	0.191919	0.20202	0.212121	0.222222	0.232323	0.242424	0.252525	0.262626	0.272727	0.282828	0.292929	0.30303	0.313131	0.323232	0.333333	0.343434	0.353535	0.363636	0.373737	0.383838	0.393939	0.40404	0.414141	0.424242	0.434343	0.444444	0.454545	0.464646	0.474747	0.484848
tpr_l	0	0.166423	0.259186	0.351541	0.443177	0.533393	0.620363	0.699022	0.760684	0.785566	0.787949	0.790332	0.792714	0.795097	0.797479	0.799862	0.802245	0.804627	0.80701	0.809392	0.811775	0.814158	0.81654	0.818923	0.821305	0.823688	0.82607	0.828453	0.830836	0.833218	0.835601	0.837983	0.840366	0.842749	0.845131	0.847514	0.849896	0.852279	0.854662	0.857044	0.859427	0.861809	0.864192	0.866575	0.868957	0.87134	0.873722	0.876105	0.878488
tpr_h	0	0.577974	0.610559	0.643552	0.677265	0.712398	0.750777	0.797467	0.861153	0.93659	0.937295	0.937999	0.938704	0.939408	0.940113	0.940818	0.941522	0.942227	0.942931	0.943636	0.94434	0.945045	0.945749	0.946454	0.947159	0.947863	0.948568	0.949272	0.949977	0.950681	0.951386	0.95209	0.952795	0.9535	0.954204	0.954909	0.955613	0.956318	0.957022	0.957727	0.958431	0.959136	0.959841	0.960545	0.96125	0.961954	0.962659	0.963363	0.964068
auc	0.898096	0.898096	0.898096	0.898096	0.898096	0.898096	0.898096	0.898096	0.898096	0.898096	0.898096	0.898096	0.898096	0.898096	0.898096	0.898096	0.898096	0.898096	0.898096	0.898096	0.898096	0.898096	0.898096	0.898096	0.898096	0.898096	0.898096	0.898096	0.898096	0.898096	0.898096	0.898096	0.898096	0.898096	0.898096	0.898096	0.898096	0.898096	0.898096	0.898096	0.898096	0.898096	0.898096	0.898096	0.898096	0.898096	0.898096	0.898096	0.898096
auc_l	0.854314	0.854314	0.854314	0.854314	0.854314	0.854314	0.854314	0.854314	0.854314	0.854314	0.854314	0.854314	0.854314	0.854314	0.854314	0.854314	0.854314	0.854314	0.854314	0.854314	0.854314	0.854314	0.854314	0.854314	0.854314	0.854314	0.854314	0.854314	0.854314	0.854314	0.854314	0.854314	0.854314	0.854314	0.854314	0.854314	0.854314	0.854314	0.854314	0.854314	0.854314	0.854314	0.854314	0.854314	0.854314	0.854314	0.854314	0.854314	0.854314
auc_h	0.941879	0.941879	0.941879	0.941879	0.941879	0.941879	0.941879	0.941879	0.941879	0.941879	0.941879	0.941879	0.941879	0.941879	0.941879	0.941879	0.941879	0.941879	0.941879	0.941879	0.941879	0.941879	0.941879	0.941879	0.941879	0.941879	0.941879	0.941879	0.941879	0.941879	0.941879	0.941879	0.941879	0.941879	0.941879	0.941879	0.941879	0.941879	0.941879	0.941879	0.941879	0.941879	0.941879	0.941879	0.941879	0.941879	0.941879	0.941879	0.941879
E
PC1	-6.19605	-1.76454	2.88743	2.26556	3.85763	-8.63697	0.77166	2.74715	-11.0259	-7.29659	4.11824	-9.17241	2.39896	0.124474	-11.1277	-3.72658	-9.6468	1.48932	-1.45393	1.5869	4.27949	6.52298	1.28132	0.395717	-0.720145	3.73316	6.77503	4.31957	3.50111	4.34239	2.75855	2.36005	-5.78529	1.52132	1.96698	0.348158	-2.80029	5.8175	4.17801	1.7345	0.540979	-0.73242	-3.20039	-0.262953	-11.7653	-7.67928	-10.0188	-10.1526	-5.30576
PC2	-0.428529	-0.444188	-3.23959	5.3363	3.5103	3.82699	12.6116	4.04727	2.79832	1.30552	-1.92383	-0.0132828	-0.567095	-2.30311	-0.870412	0.951567	1.21717	-3.67546	-4.17672	-1.66893	-2.06202	-1.76226	-3.84794	-2.68356	-4.46565	-2.33902	-3.57131	-2.673	-3.66521	-3.0189	-1.96387	-3.59948	-1.44332	-1.29909	-4.3076	-5.25687	-3.83996	-0.891623	-4.64203	-4.46161	1.85699	-1.00921	15.2648	-2.73171	-3.69111	-5.19854	-2.15877	7.59955	5.02465
Disease	Still's disease	Still's disease	Healthy	Still's disease	Still's disease	Still's disease	Still's disease	Healthy	Still's disease	Still's disease	Healthy	Still's disease	Healthy	Healthy	Still's disease	Still's disease	Still's disease	Healthy	Healthy	Healthy	Healthy	Healthy	Healthy	Healthy	Healthy	Healthy	Healthy	Healthy	Healthy	Healthy	Healthy	Still's disease	Still's disease	Healthy	Healthy	Healthy	Healthy	Healthy	Healthy	Still's disease	Still's disease	Still's disease	Still's disease	Still's disease	Still's disease	Still's disease	Still's disease	Still's disease	Still's disease
F
PC1	-5.18668	-2.08245	3.80276	1.26522	1.29689	-8.10026	-0.464751	0.109133	-9.01959	-5.755	4.97881	-6.06612	1.1747	0.594246	-8.09509	-2.75794	-6.96371	2.98068	0.461001	0.306713	4.13683	4.67986	0.253747	2.12739	-1.24131	3.75156	5.06655	3.02866	1.6369	3.64418	0.817207	3.11362	-4.59736	2.1648	1.87075	0.815231	-0.678168	5.44539	4.45131	0.850663	1.06649	-2.11483	-4.62077	0.344167	-9.058	-5.93602	-8.8643	-10.415	-5.1525
PC2	2.59031	2.68619	0.787221	0.0699299	1.25895	-2.61697	-4.40489	-6.53743	1.017	0.247713	0.0268008	-3.04161	2.34771	2.99432	1.71105	1.98298	-0.124426	1.16982	2.26419	1.83864	0.0182446	1.02095	3.59357	1.83881	2.68072	1.23846	1.27623	-0.04041	2.08789	1.00177	2.67142	0.632082	4.93712	0.621433	1.68151	0.769714	1.13597	-2.14468	1.26948	2.98026	0.720184	-0.619967	-5.54853	0.33157	3.3376	2.2808	-1.89217	-1.20455	-4.12953
Disease	Still's disease	Still's disease	Healthy	Still's disease	Still's disease	Still's disease	Still's disease	Healthy	Still's disease	Still's disease	Healthy	Still's disease	Healthy	Healthy	Still's disease	Still's disease	Still's disease	Healthy	Healthy	Healthy	Healthy	Healthy	Healthy	Healthy	Healthy	Healthy	Healthy	Healthy	Healthy	Healthy	Healthy	Still's disease	Still's disease	Healthy	Healthy	Healthy	Healthy	Healthy	Healthy	Still's disease	Still's disease	Still's disease	Still's disease	Still's disease	Still's disease	Still's disease	Still's disease	Still's disease	Still's disease
[truncated: 1,667 more columns]

[truncated: 9 more sheets: Fig S3, Fig S4, Fig S5, Fig S6, Fig S7, Fig S8, Fig S9, Fig S10, Fig S11]
